# Supplementary material for: Hypoxic adipose‐derived stem cell exosomes as carriers of miR‐100‐5p to enhance angiogenesis and suppress inflammation in diabetic foot ulcers
Source: J Cell Commun Signal. 2025 Jun 27;19(3):e70018. doi: 10.1002/ccs3.70018 (PMC12204848; doi:10.1002/ccs3.70018)
Supplement: Supplementary file 3 — Table S2 [file CCS3-19-e70018-s003.xls]

Table S2. Predicted Target Genes of Differentially Expressed miRNAs Using RNAhybrid and miRanda.
miRNA	target_mRNA	target_gene
novel_381	ENSRNOT00000000008	ENSRNOG00000000007
novel_266	ENSRNOT00000000009	ENSRNOG00000000008
rno-miR-125b-2-3p	ENSRNOT00000000009	ENSRNOG00000000008
rno-miR-3072	ENSRNOT00000000009	ENSRNOG00000000008
rno-miR-324-3p	ENSRNOT00000000009	ENSRNOG00000000008
rno-miR-331-3p	ENSRNOT00000000009	ENSRNOG00000000008
rno-miR-3541	ENSRNOT00000000009	ENSRNOG00000000008
rno-miR-423-5p	ENSRNOT00000000009	ENSRNOG00000000008
rno-miR-672-3p	ENSRNOT00000000009	ENSRNOG00000000008
rno-miR-760-3p	ENSRNOT00000000009	ENSRNOG00000000008
rno-miR-874-5p	ENSRNOT00000000009	ENSRNOG00000000008
rno-miR-301a-5p	ENSRNOT00000000010	ENSRNOG00000000009
rno-miR-301b-5p	ENSRNOT00000000010	ENSRNOG00000000009
rno-miR-3557-3p	ENSRNOT00000000010	ENSRNOG00000000009
rno-miR-6318	ENSRNOT00000000010	ENSRNOG00000000009
novel_149	ENSRNOT00000000011	ENSRNOG00000000010
rno-miR-150-3p	ENSRNOT00000000011	ENSRNOG00000000010
rno-miR-328a-5p	ENSRNOT00000000011	ENSRNOG00000000010
novel_360	ENSRNOT00000000013	ENSRNOG00000000012
rno-miR-133a-3p	ENSRNOT00000000013	ENSRNOG00000000012
rno-miR-212-5p	ENSRNOT00000000013	ENSRNOG00000000012
novel_160	ENSRNOT00000000036	ENSRNOG00000000033
rno-miR-139-3p	ENSRNOT00000000036	ENSRNOG00000000033
rno-miR-146b-3p	ENSRNOT00000000036	ENSRNOG00000000033
rno-miR-23a-5p	ENSRNOT00000000036	ENSRNOG00000000033
rno-miR-3072	ENSRNOT00000000036	ENSRNOG00000000033
rno-miR-3541	ENSRNOT00000000036	ENSRNOG00000000033
rno-miR-365-5p	ENSRNOT00000000036	ENSRNOG00000000033
rno-miR-370-3p	ENSRNOT00000000036	ENSRNOG00000000033
rno-miR-210-3p	ENSRNOT00000000037	ENSRNOG00000024207
rno-miR-6315	ENSRNOT00000000037	ENSRNOG00000024207
rno-miR-874-5p	ENSRNOT00000000037	ENSRNOG00000024207
novel_160	ENSRNOT00000000039	ENSRNOG00000000034
novel_266	ENSRNOT00000000039	ENSRNOG00000000034
rno-miR-324-3p	ENSRNOT00000000039	ENSRNOG00000000034
rno-miR-331-3p	ENSRNOT00000000039	ENSRNOG00000000034
rno-miR-326-3p	ENSRNOT00000000041	ENSRNOG00000000036
rno-miR-3557-5p	ENSRNOT00000000041	ENSRNOG00000000036
rno-miR-324-3p	ENSRNOT00000000047	ENSRNOG00000000041
rno-miR-328a-5p	ENSRNOT00000000047	ENSRNOG00000000041
rno-miR-667-5p	ENSRNOT00000000047	ENSRNOG00000000041
novel_186	ENSRNOT00000000048	ENSRNOG00000000043
rno-miR-17-5p	ENSRNOT00000000048	ENSRNOG00000000043
rno-miR-28-3p	ENSRNOT00000000048	ENSRNOG00000000043
rno-miR-326-3p	ENSRNOT00000000048	ENSRNOG00000000043
rno-miR-339-5p	ENSRNOT00000000048	ENSRNOG00000000043
rno-miR-345-5p	ENSRNOT00000000048	ENSRNOG00000000043
rno-miR-466b-5p	ENSRNOT00000000048	ENSRNOG00000000043
rno-miR-466c-5p	ENSRNOT00000000048	ENSRNOG00000000043
novel_154	ENSRNOT00000000049	ENSRNOG00000000042
rno-miR-667-5p	ENSRNOT00000000049	ENSRNOG00000000042
rno-miR-27a-3p	ENSRNOT00000000050	ENSRNOG00000000044
rno-miR-27b-3p	ENSRNOT00000000050	ENSRNOG00000000044
rno-miR-339-5p	ENSRNOT00000000052	ENSRNOG00000000047
rno-miR-3541	ENSRNOT00000000052	ENSRNOG00000000047
rno-miR-361-3p	ENSRNOT00000000052	ENSRNOG00000000047
rno-miR-370-3p	ENSRNOT00000000052	ENSRNOG00000000047
rno-miR-532-3p	ENSRNOT00000000052	ENSRNOG00000000047
rno-miR-702-3p	ENSRNOT00000000052	ENSRNOG00000000047
rno-miR-1247-3p	ENSRNOT00000000053	ENSRNOG00000068754
rno-miR-483-3p	ENSRNOT00000000053	ENSRNOG00000068754
rno-miR-1224	ENSRNOT00000000058	ENSRNOG00000000053
novel_184	ENSRNOT00000000060	ENSRNOG00000000054
rno-miR-1247-5p	ENSRNOT00000000060	ENSRNOG00000000054
rno-miR-326-3p	ENSRNOT00000000060	ENSRNOG00000000054
rno-miR-3541	ENSRNOT00000000060	ENSRNOG00000000054
rno-miR-760-3p	ENSRNOT00000000060	ENSRNOG00000000054
rno-miR-331-3p	ENSRNOT00000000064	ENSRNOG00000000048
rno-miR-667-5p	ENSRNOT00000000071	ENSRNOG00000000062
rno-miR-93-3p	ENSRNOT00000000071	ENSRNOG00000000062
novel_310	ENSRNOT00000000074	ENSRNOG00000000066
novel_335	ENSRNOT00000000074	ENSRNOG00000000066
rno-miR-351-3p	ENSRNOT00000000074	ENSRNOG00000000066
rno-miR-702-5p	ENSRNOT00000000077	ENSRNOG00000000065
rno-miR-1224	ENSRNOT00000000078	ENSRNOG00000000068
rno-miR-298-5p	ENSRNOT00000000078	ENSRNOG00000000068
rno-miR-324-3p	ENSRNOT00000000078	ENSRNOG00000000068
rno-miR-326-3p	ENSRNOT00000000078	ENSRNOG00000000068
rno-miR-34a-5p	ENSRNOT00000000078	ENSRNOG00000000068
rno-miR-34c-5p	ENSRNOT00000000078	ENSRNOG00000000068
rno-miR-449c-5p	ENSRNOT00000000078	ENSRNOG00000000068
rno-miR-532-3p	ENSRNOT00000000078	ENSRNOG00000000068
rno-miR-667-5p	ENSRNOT00000000078	ENSRNOG00000000068
rno-miR-672-5p	ENSRNOT00000000078	ENSRNOG00000000068
novel_145	ENSRNOT00000000079	ENSRNOG00000010580
rno-miR-134-5p	ENSRNOT00000000079	ENSRNOG00000010580
rno-miR-324-3p	ENSRNOT00000000079	ENSRNOG00000010580
rno-miR-3557-3p	ENSRNOT00000000079	ENSRNOG00000010580
rno-miR-667-5p	ENSRNOT00000000079	ENSRNOG00000010580
rno-miR-3594-5p	ENSRNOT00000000102	ENSRNOG00000000091
rno-miR-185-5p	ENSRNOT00000000106	ENSRNOG00000000095
rno-miR-328a-3p	ENSRNOT00000000106	ENSRNOG00000000095
rno-miR-3542	ENSRNOT00000000106	ENSRNOG00000000095
rno-miR-760-3p	ENSRNOT00000000106	ENSRNOG00000000095
novel_251	ENSRNOT00000000107	ENSRNOG00000000096
novel_296	ENSRNOT00000000107	ENSRNOG00000000096
rno-miR-3558-5p	ENSRNOT00000000107	ENSRNOG00000000096
rno-miR-365-5p	ENSRNOT00000000107	ENSRNOG00000000096
rno-let-7b-5p	ENSRNOT00000000110	ENSRNOG00000000098
rno-miR-139-3p	ENSRNOT00000000116	ENSRNOG00000000104
rno-miR-3072	ENSRNOT00000000116	ENSRNOG00000000104
rno-miR-324-3p	ENSRNOT00000000116	ENSRNOG00000000104
rno-miR-370-3p	ENSRNOT00000000116	ENSRNOG00000000104
rno-miR-5132-5p	ENSRNOT00000000116	ENSRNOG00000000104
rno-miR-6318	ENSRNOT00000000116	ENSRNOG00000000104
rno-miR-702-5p	ENSRNOT00000000116	ENSRNOG00000000104
rno-miR-320-5p	ENSRNOT00000000124	ENSRNOG00000000112
novel_338	ENSRNOT00000000125	ENSRNOG00000000113
rno-miR-212-5p	ENSRNOT00000000125	ENSRNOG00000000113
rno-miR-193a-3p	ENSRNOT00000000133	ENSRNOG00000000121
rno-miR-3594-5p	ENSRNOT00000000133	ENSRNOG00000000121
rno-miR-490-5p	ENSRNOT00000000133	ENSRNOG00000000121
rno-miR-1306-5p	ENSRNOT00000000134	ENSRNOG00000000122
rno-miR-212-5p	ENSRNOT00000000134	ENSRNOG00000000122
rno-miR-3541	ENSRNOT00000000134	ENSRNOG00000000122
rno-miR-3557-5p	ENSRNOT00000000134	ENSRNOG00000000122
rno-miR-3594-5p	ENSRNOT00000000134	ENSRNOG00000000122
novel_266	ENSRNOT00000000139	ENSRNOG00000000127
novel_360	ENSRNOT00000000139	ENSRNOG00000000127
rno-miR-1306-5p	ENSRNOT00000000139	ENSRNOG00000000127
rno-miR-147	ENSRNOT00000000139	ENSRNOG00000000127
rno-miR-1956-5p	ENSRNOT00000000139	ENSRNOG00000000127
rno-miR-26b-3p	ENSRNOT00000000139	ENSRNOG00000000127
rno-miR-298-5p	ENSRNOT00000000139	ENSRNOG00000000127
rno-miR-3072	ENSRNOT00000000139	ENSRNOG00000000127
rno-miR-331-3p	ENSRNOT00000000139	ENSRNOG00000000127
rno-miR-3541	ENSRNOT00000000139	ENSRNOG00000000127
rno-miR-3594-5p	ENSRNOT00000000139	ENSRNOG00000000127
rno-miR-532-3p	ENSRNOT00000000139	ENSRNOG00000000127
rno-miR-540-3p	ENSRNOT00000000139	ENSRNOG00000000127
rno-miR-632	ENSRNOT00000000139	ENSRNOG00000000127
rno-miR-702-3p	ENSRNOT00000000139	ENSRNOG00000000127
rno-miR-874-3p	ENSRNOT00000000139	ENSRNOG00000000127
rno-miR-330-5p	ENSRNOT00000000141	ENSRNOG00000000129
novel_149	ENSRNOT00000000142	ENSRNOG00000000130
rno-miR-129-2-3p	ENSRNOT00000000142	ENSRNOG00000000130
rno-miR-296-3p	ENSRNOT00000000142	ENSRNOG00000000130
rno-miR-30c-1-3p	ENSRNOT00000000142	ENSRNOG00000000130
rno-miR-331-3p	ENSRNOT00000000142	ENSRNOG00000000130
rno-miR-5132-5p	ENSRNOT00000000142	ENSRNOG00000000130
rno-miR-1247-5p	ENSRNOT00000000146	ENSRNOG00000000133
rno-miR-27a-3p	ENSRNOT00000000146	ENSRNOG00000000133
rno-miR-125a-3p	ENSRNOT00000000149	ENSRNOG00000000137
rno-miR-125a-5p	ENSRNOT00000000149	ENSRNOG00000000137
rno-miR-181d-5p	ENSRNOT00000000149	ENSRNOG00000000137
rno-miR-23a-5p	ENSRNOT00000000149	ENSRNOG00000000137
rno-miR-329-5p	ENSRNOT00000000149	ENSRNOG00000000137
rno-miR-351-5p	ENSRNOT00000000149	ENSRNOG00000000137
rno-miR-3577	ENSRNOT00000000149	ENSRNOG00000000137
rno-miR-204-5p	ENSRNOT00000000155	ENSRNOG00000000142
rno-miR-211-5p	ENSRNOT00000000155	ENSRNOG00000000142
rno-miR-667-5p	ENSRNOT00000000155	ENSRNOG00000000142
novel_296	ENSRNOT00000000157	ENSRNOG00000000145
rno-miR-298-5p	ENSRNOT00000000157	ENSRNOG00000000145
rno-miR-3541	ENSRNOT00000000157	ENSRNOG00000000145
novel_186	ENSRNOT00000000162	ENSRNOG00000000150
rno-miR-674-5p	ENSRNOT00000000162	ENSRNOG00000000150
novel_172	ENSRNOT00000000163	ENSRNOG00000000151
novel_392	ENSRNOT00000000163	ENSRNOG00000000151
rno-miR-1224	ENSRNOT00000000163	ENSRNOG00000000151
rno-miR-150-3p	ENSRNOT00000000163	ENSRNOG00000000151
rno-miR-210-5p	ENSRNOT00000000163	ENSRNOG00000000151
rno-miR-3102	ENSRNOT00000000163	ENSRNOG00000000151
rno-miR-351-5p	ENSRNOT00000000163	ENSRNOG00000000151
rno-miR-370-3p	ENSRNOT00000000163	ENSRNOG00000000151
rno-miR-6315	ENSRNOT00000000163	ENSRNOG00000000151
rno-miR-6328	ENSRNOT00000000163	ENSRNOG00000000151
rno-miR-874-3p	ENSRNOT00000000163	ENSRNOG00000000151
novel_160	ENSRNOT00000000167	ENSRNOG00000027731
novel_220	ENSRNOT00000000167	ENSRNOG00000027731
novel_383	ENSRNOT00000000167	ENSRNOG00000027731
rno-miR-3064-5p	ENSRNOT00000000167	ENSRNOG00000027731
rno-miR-6318	ENSRNOT00000000167	ENSRNOG00000027731
novel_256	ENSRNOT00000000168	ENSRNOG00000000155
novel_379	ENSRNOT00000000168	ENSRNOG00000000155
rno-miR-339-5p	ENSRNOT00000000168	ENSRNOG00000000155
rno-miR-3557-5p	ENSRNOT00000000168	ENSRNOG00000000155
rno-miR-3594-5p	ENSRNOT00000000168	ENSRNOG00000000155
rno-miR-370-3p	ENSRNOT00000000168	ENSRNOG00000000155
novel_360	ENSRNOT00000000169	ENSRNOG00000000156
rno-miR-1956-3p	ENSRNOT00000000169	ENSRNOG00000000156
rno-miR-298-5p	ENSRNOT00000000169	ENSRNOG00000000156
rno-miR-204-5p	ENSRNOT00000000173	ENSRNOG00000024138
rno-miR-211-5p	ENSRNOT00000000173	ENSRNOG00000024138
rno-miR-320-5p	ENSRNOT00000000173	ENSRNOG00000024138
novel_383	ENSRNOT00000000174	ENSRNOG00000000161
novel_383	ENSRNOT00000000177	ENSRNOG00000000164
rno-let-7e-5p	ENSRNOT00000000178	ENSRNOG00000000165
rno-let-7g-5p	ENSRNOT00000000178	ENSRNOG00000000165
novel_338	ENSRNOT00000000180	ENSRNOG00000000167
rno-miR-3120	ENSRNOT00000000180	ENSRNOG00000000167
rno-miR-330-3p	ENSRNOT00000000180	ENSRNOG00000000167
novel_186	ENSRNOT00000000181	ENSRNOG00000000168
novel_88	ENSRNOT00000000193	ENSRNOG00000000177
rno-miR-133a-3p	ENSRNOT00000000193	ENSRNOG00000000177
rno-miR-134-5p	ENSRNOT00000000193	ENSRNOG00000000177
rno-miR-193a-3p	ENSRNOT00000000193	ENSRNOG00000000177
rno-miR-193b-3p	ENSRNOT00000000193	ENSRNOG00000000177
rno-miR-212-3p	ENSRNOT00000000193	ENSRNOG00000000177
rno-miR-296-3p	ENSRNOT00000000193	ENSRNOG00000000177
rno-miR-351-5p	ENSRNOT00000000193	ENSRNOG00000000177
rno-miR-500-5p	ENSRNOT00000000193	ENSRNOG00000000177
rno-miR-504	ENSRNOT00000000193	ENSRNOG00000000177
rno-miR-6318	ENSRNOT00000000193	ENSRNOG00000000177
rno-miR-652-3p	ENSRNOT00000000193	ENSRNOG00000000177
rno-miR-667-5p	ENSRNOT00000000193	ENSRNOG00000000177
novel_149	ENSRNOT00000000199	ENSRNOG00000027238
rno-miR-222-5p	ENSRNOT00000000199	ENSRNOG00000027238
rno-miR-301b-5p	ENSRNOT00000000199	ENSRNOG00000027238
rno-miR-3064-5p	ENSRNOT00000000199	ENSRNOG00000027238
rno-miR-34a-5p	ENSRNOT00000000199	ENSRNOG00000027238
rno-miR-34c-5p	ENSRNOT00000000199	ENSRNOG00000027238
rno-miR-483-3p	ENSRNOT00000000199	ENSRNOG00000027238
novel_251	ENSRNOT00000000200	ENSRNOG00000000184
novel_266	ENSRNOT00000000200	ENSRNOG00000000184
rno-miR-21-3p	ENSRNOT00000000200	ENSRNOG00000000184
rno-miR-214-3p	ENSRNOT00000000200	ENSRNOG00000000184
rno-miR-296-3p	ENSRNOT00000000200	ENSRNOG00000000184
rno-miR-3064-3p	ENSRNOT00000000200	ENSRNOG00000000184
rno-miR-320-5p	ENSRNOT00000000200	ENSRNOG00000000184
rno-miR-331-3p	ENSRNOT00000000200	ENSRNOG00000000184
rno-miR-6324	ENSRNOT00000000200	ENSRNOG00000000184
rno-miR-760-3p	ENSRNOT00000000200	ENSRNOG00000000184
novel_266	ENSRNOT00000000201	ENSRNOG00000000185
rno-miR-1956-3p	ENSRNOT00000000201	ENSRNOG00000000185
rno-miR-326-3p	ENSRNOT00000000201	ENSRNOG00000000185
rno-miR-330-3p	ENSRNOT00000000201	ENSRNOG00000000185
rno-miR-330-5p	ENSRNOT00000000201	ENSRNOG00000000185
rno-miR-331-3p	ENSRNOT00000000201	ENSRNOG00000000185
rno-miR-3541	ENSRNOT00000000201	ENSRNOG00000000185
rno-miR-674-5p	ENSRNOT00000000201	ENSRNOG00000000185
rno-miR-874-5p	ENSRNOT00000000201	ENSRNOG00000000185
rno-miR-125b-2-3p	ENSRNOT00000000205	ENSRNOG00000024631
rno-miR-3065-3p	ENSRNOT00000000205	ENSRNOG00000024631
rno-miR-320-5p	ENSRNOT00000000205	ENSRNOG00000024631
rno-miR-351-5p	ENSRNOT00000000205	ENSRNOG00000024631
rno-miR-3588	ENSRNOT00000000205	ENSRNOG00000024631
rno-miR-5132-5p	ENSRNOT00000000205	ENSRNOG00000024631
rno-miR-324-3p	ENSRNOT00000000211	ENSRNOG00000000195
rno-miR-204-3p	ENSRNOT00000000239	ENSRNOG00000000221
rno-miR-29b-5p	ENSRNOT00000000239	ENSRNOG00000000221
rno-let-7a-5p	ENSRNOT00000000246	ENSRNOG00000000230
rno-let-7c-5p	ENSRNOT00000000246	ENSRNOG00000000230
rno-let-7d-5p	ENSRNOT00000000246	ENSRNOG00000000230
rno-let-7e-5p	ENSRNOT00000000246	ENSRNOG00000000230
rno-miR-1224	ENSRNOT00000000246	ENSRNOG00000000230
rno-miR-1956-3p	ENSRNOT00000000246	ENSRNOG00000000230
rno-miR-370-3p	ENSRNOT00000000246	ENSRNOG00000000230
rno-miR-6318	ENSRNOT00000000246	ENSRNOG00000000230
novel_370	ENSRNOT00000000249	ENSRNOG00000000233
rno-miR-296-3p	ENSRNOT00000000249	ENSRNOG00000000233
rno-miR-93-3p	ENSRNOT00000000254	ENSRNOG00000000237
novel_368	ENSRNOT00000000258	ENSRNOG00000002778
rno-miR-497-5p	ENSRNOT00000000258	ENSRNOG00000002778
rno-miR-1306-5p	ENSRNOT00000000263	ENSRNOG00000000246
rno-miR-298-5p	ENSRNOT00000000263	ENSRNOG00000000246
rno-miR-351-5p	ENSRNOT00000000263	ENSRNOG00000000246
rno-miR-490-3p	ENSRNOT00000000263	ENSRNOG00000000246
rno-miR-365-5p	ENSRNOT00000000264	ENSRNOG00000000247
rno-miR-6318	ENSRNOT00000000264	ENSRNOG00000000247
rno-miR-6319	ENSRNOT00000000264	ENSRNOG00000000247
rno-miR-499-5p	ENSRNOT00000000266	ENSRNOG00000000249
novel_172	ENSRNOT00000000279	ENSRNOG00000000262
rno-miR-1956-5p	ENSRNOT00000000279	ENSRNOG00000000262
rno-miR-298-5p	ENSRNOT00000000279	ENSRNOG00000000262
rno-miR-3065-3p	ENSRNOT00000000279	ENSRNOG00000000262
rno-miR-326-3p	ENSRNOT00000000279	ENSRNOG00000000262
rno-miR-330-5p	ENSRNOT00000000279	ENSRNOG00000000262
rno-miR-378a-5p	ENSRNOT00000000279	ENSRNOG00000000262
rno-miR-6328	ENSRNOT00000000279	ENSRNOG00000000262
rno-miR-881-3p	ENSRNOT00000000279	ENSRNOG00000000262
novel_172	ENSRNOT00000000281	ENSRNOG00000000264
rno-miR-211-3p	ENSRNOT00000000281	ENSRNOG00000000264
rno-miR-23b-5p	ENSRNOT00000000281	ENSRNOG00000000264
rno-miR-484	ENSRNOT00000000281	ENSRNOG00000000264
rno-miR-760-3p	ENSRNOT00000000299	ENSRNOG00000000274
rno-miR-106b-3p	ENSRNOT00000000304	ENSRNOG00000000279
rno-miR-298-5p	ENSRNOT00000000304	ENSRNOG00000000279
rno-miR-6318	ENSRNOT00000000304	ENSRNOG00000000279
rno-miR-874-3p	ENSRNOT00000000304	ENSRNOG00000000279
rno-miR-138-5p	ENSRNOT00000000306	ENSRNOG00000038001
rno-miR-298-5p	ENSRNOT00000000306	ENSRNOG00000038001
rno-miR-331-3p	ENSRNOT00000000306	ENSRNOG00000038001
rno-miR-351-3p	ENSRNOT00000000306	ENSRNOG00000038001
rno-miR-3594-5p	ENSRNOT00000000306	ENSRNOG00000038001
rno-miR-5132-5p	ENSRNOT00000000306	ENSRNOG00000038001
rno-miR-15a-5p	ENSRNOT00000000308	ENSRNOG00000000283
rno-miR-18a-3p	ENSRNOT00000000308	ENSRNOG00000000283
rno-miR-23b-5p	ENSRNOT00000000308	ENSRNOG00000000283
rno-miR-497-5p	ENSRNOT00000000308	ENSRNOG00000000283
novel_160	ENSRNOT00000000313	ENSRNOG00000000288
novel_266	ENSRNOT00000000313	ENSRNOG00000000288
rno-miR-23a-5p	ENSRNOT00000000313	ENSRNOG00000000288
rno-miR-31a-5p	ENSRNOT00000000313	ENSRNOG00000000288
rno-miR-331-3p	ENSRNOT00000000313	ENSRNOG00000000288
rno-miR-351-5p	ENSRNOT00000000313	ENSRNOG00000000288
rno-miR-6328	ENSRNOT00000000313	ENSRNOG00000000288
rno-miR-702-5p	ENSRNOT00000000313	ENSRNOG00000000288
novel_383	ENSRNOT00000000325	ENSRNOG00000028658
rno-miR-150-5p	ENSRNOT00000000325	ENSRNOG00000028658
rno-miR-27a-5p	ENSRNOT00000000325	ENSRNOG00000028658
rno-miR-328a-3p	ENSRNOT00000000325	ENSRNOG00000028658
rno-miR-423-3p	ENSRNOT00000000325	ENSRNOG00000028658
novel_218	ENSRNOT00000000327	ENSRNOG00000000299
novel_391	ENSRNOT00000000327	ENSRNOG00000000299
rno-miR-1306-3p	ENSRNOT00000000327	ENSRNOG00000000299
novel_256	ENSRNOT00000000331	ENSRNOG00000000303
novel_360	ENSRNOT00000000331	ENSRNOG00000000303
rno-miR-125a-3p	ENSRNOT00000000331	ENSRNOG00000000303
rno-miR-217-5p	ENSRNOT00000000331	ENSRNOG00000000303
rno-miR-24-3p	ENSRNOT00000000337	ENSRNOG00000000307
rno-miR-30d-5p	ENSRNOT00000000337	ENSRNOG00000000307
rno-miR-30e-5p	ENSRNOT00000000337	ENSRNOG00000000307
rno-miR-431	ENSRNOT00000000337	ENSRNOG00000000307
rno-miR-455-3p	ENSRNOT00000000337	ENSRNOG00000000307
rno-miR-3065-3p	ENSRNOT00000000340	ENSRNOG00000037668
rno-miR-615	ENSRNOT00000000340	ENSRNOG00000037668
rno-miR-702-5p	ENSRNOT00000000340	ENSRNOG00000037668
novel_391	ENSRNOT00000000343	ENSRNOG00000000312
rno-miR-667-5p	ENSRNOT00000000343	ENSRNOG00000000312
novel_364	ENSRNOT00000000348	ENSRNOG00000000316
rno-miR-296-3p	ENSRNOT00000000348	ENSRNOG00000000316
rno-miR-328a-5p	ENSRNOT00000000348	ENSRNOG00000000316
rno-miR-339-5p	ENSRNOT00000000348	ENSRNOG00000000316
rno-miR-17-1-3p	ENSRNOT00000000383	ENSRNOG00000000341
rno-miR-6315	ENSRNOT00000000383	ENSRNOG00000000341
novel_220	ENSRNOT00000000434	ENSRNOG00000000386
novel_368	ENSRNOT00000000434	ENSRNOG00000000386
rno-miR-1224	ENSRNOT00000000434	ENSRNOG00000000386
rno-miR-5132-5p	ENSRNOT00000000444	ENSRNOG00000000395
rno-miR-222-5p	ENSRNOT00000000456	ENSRNOG00000000405
rno-miR-3541	ENSRNOT00000000459	ENSRNOG00000000406
rno-miR-3594-5p	ENSRNOT00000000459	ENSRNOG00000000406
rno-miR-362-5p	ENSRNOT00000000459	ENSRNOG00000000406
rno-miR-494-3p	ENSRNOT00000000459	ENSRNOG00000000406
rno-miR-222-5p	ENSRNOT00000000462	ENSRNOG00000000407
novel_367	ENSRNOT00000000474	ENSRNOG00000000417
rno-miR-125a-5p	ENSRNOT00000000474	ENSRNOG00000000417
rno-miR-125b-5p	ENSRNOT00000000474	ENSRNOG00000000417
rno-miR-204-3p	ENSRNOT00000000474	ENSRNOG00000000417
rno-miR-298-5p	ENSRNOT00000000474	ENSRNOG00000000417
rno-miR-326-3p	ENSRNOT00000000474	ENSRNOG00000000417
rno-miR-5132-5p	ENSRNOT00000000474	ENSRNOG00000000417
rno-miR-532-3p	ENSRNOT00000000474	ENSRNOG00000000417
rno-miR-455-3p	ENSRNOT00000000475	ENSRNOG00000026407
novel_350	ENSRNOT00000000478	ENSRNOG00000000420
rno-miR-328a-5p	ENSRNOT00000000478	ENSRNOG00000000420
rno-miR-485-5p	ENSRNOT00000000478	ENSRNOG00000000420
rno-miR-5132-5p	ENSRNOT00000000478	ENSRNOG00000000420
novel_228	ENSRNOT00000000481	ENSRNOG00000000421
rno-miR-1956-3p	ENSRNOT00000000481	ENSRNOG00000000421
rno-miR-3064-5p	ENSRNOT00000000481	ENSRNOG00000000421
rno-miR-340-3p	ENSRNOT00000000481	ENSRNOG00000000421
rno-miR-3577	ENSRNOT00000000481	ENSRNOG00000000421
novel_149	ENSRNOT00000000492	ENSRNOG00000000431
novel_237	ENSRNOT00000000492	ENSRNOG00000000431
novel_256	ENSRNOT00000000492	ENSRNOG00000000431
rno-miR-484	ENSRNOT00000000492	ENSRNOG00000000431
rno-miR-671	ENSRNOT00000000492	ENSRNOG00000000431
novel_266	ENSRNOT00000000495	ENSRNOG00000000433
novel_338	ENSRNOT00000000495	ENSRNOG00000000433
novel_340	ENSRNOT00000000495	ENSRNOG00000000433
rno-miR-1956-3p	ENSRNOT00000000495	ENSRNOG00000000433
rno-miR-23a-5p	ENSRNOT00000000495	ENSRNOG00000000433
rno-miR-298-5p	ENSRNOT00000000495	ENSRNOG00000000433
rno-miR-328a-5p	ENSRNOT00000000495	ENSRNOG00000000433
rno-miR-330-5p	ENSRNOT00000000495	ENSRNOG00000000433
rno-miR-3473	ENSRNOT00000000495	ENSRNOG00000000433
novel_186	ENSRNOT00000000497	ENSRNOG00000000435
rno-miR-1224	ENSRNOT00000000497	ENSRNOG00000000435
rno-miR-1956-3p	ENSRNOT00000000497	ENSRNOG00000000435
rno-miR-298-5p	ENSRNOT00000000497	ENSRNOG00000000435
rno-miR-330-5p	ENSRNOT00000000497	ENSRNOG00000000435
rno-miR-351-5p	ENSRNOT00000000497	ENSRNOG00000000435
rno-miR-485-5p	ENSRNOT00000000497	ENSRNOG00000000435
rno-miR-490-3p	ENSRNOT00000000497	ENSRNOG00000000435
rno-miR-5132-5p	ENSRNOT00000000497	ENSRNOG00000000435
rno-miR-702-5p	ENSRNOT00000000497	ENSRNOG00000000435
rno-miR-3574	ENSRNOT00000000499	ENSRNOG00000000436
rno-miR-409b	ENSRNOT00000000499	ENSRNOG00000000436
novel_367	ENSRNOT00000000500	ENSRNOG00000000437
rno-miR-146b-3p	ENSRNOT00000000500	ENSRNOG00000000437
rno-miR-25-5p	ENSRNOT00000000500	ENSRNOG00000000437
rno-miR-328a-3p	ENSRNOT00000000500	ENSRNOG00000000437
rno-miR-328a-5p	ENSRNOT00000000500	ENSRNOG00000000437
rno-miR-3594-5p	ENSRNOT00000000500	ENSRNOG00000000437
rno-miR-5132-5p	ENSRNOT00000000500	ENSRNOG00000000437
rno-miR-874-5p	ENSRNOT00000000500	ENSRNOG00000000437
rno-miR-30c-1-3p	ENSRNOT00000000501	ENSRNOG00000000438
rno-miR-130b-5p	ENSRNOT00000000508	ENSRNOG00000000439
rno-miR-532-3p	ENSRNOT00000000508	ENSRNOG00000000439
rno-miR-6318	ENSRNOT00000000508	ENSRNOG00000000439
rno-miR-760-3p	ENSRNOT00000000508	ENSRNOG00000000439
rno-miR-874-3p	ENSRNOT00000000508	ENSRNOG00000000439
novel_220	ENSRNOT00000000509	ENSRNOG00000000440
rno-miR-1224	ENSRNOT00000000509	ENSRNOG00000000440
rno-miR-1956-5p	ENSRNOT00000000509	ENSRNOG00000000440
rno-miR-210-5p	ENSRNOT00000000509	ENSRNOG00000000440
rno-miR-25-5p	ENSRNOT00000000509	ENSRNOG00000000440
rno-miR-3065-3p	ENSRNOT00000000509	ENSRNOG00000000440
rno-miR-326-3p	ENSRNOT00000000509	ENSRNOG00000000440
rno-miR-330-5p	ENSRNOT00000000509	ENSRNOG00000000440
rno-miR-331-3p	ENSRNOT00000000509	ENSRNOG00000000440
rno-miR-3541	ENSRNOT00000000509	ENSRNOG00000000440
rno-miR-532-3p	ENSRNOT00000000509	ENSRNOG00000000440
rno-miR-211-5p	ENSRNOT00000000510	ENSRNOG00000000441
rno-miR-296-3p	ENSRNOT00000000510	ENSRNOG00000000441
rno-miR-365-5p	ENSRNOT00000000510	ENSRNOG00000000441
rno-miR-6315	ENSRNOT00000000510	ENSRNOG00000000441
rno-miR-652-5p	ENSRNOT00000000510	ENSRNOG00000000441
rno-miR-25-5p	ENSRNOT00000000513	ENSRNOG00000000442
novel_149	ENSRNOT00000000514	ENSRNOG00000066573
novel_266	ENSRNOT00000000514	ENSRNOG00000066573
rno-miR-221-5p	ENSRNOT00000000514	ENSRNOG00000066573
rno-miR-331-3p	ENSRNOT00000000514	ENSRNOG00000066573
rno-miR-342-3p	ENSRNOT00000000514	ENSRNOG00000066573
rno-miR-504	ENSRNOT00000000514	ENSRNOG00000066573
rno-miR-30c-1-3p	ENSRNOT00000000522	ENSRNOG00000033215
rno-miR-505-5p	ENSRNOT00000000522	ENSRNOG00000033215
novel_220	ENSRNOT00000000523	ENSRNOG00000000451
rno-miR-1193-3p	ENSRNOT00000000523	ENSRNOG00000000451
rno-miR-125a-5p	ENSRNOT00000000525	ENSRNOG00000032708
rno-miR-328a-5p	ENSRNOT00000000525	ENSRNOG00000032708
rno-miR-342-5p	ENSRNOT00000000525	ENSRNOG00000032708
rno-miR-632	ENSRNOT00000000525	ENSRNOG00000032708
novel_266	ENSRNOT00000000527	ENSRNOG00000000455
rno-miR-24-3p	ENSRNOT00000000527	ENSRNOG00000000455
rno-miR-328a-3p	ENSRNOT00000000527	ENSRNOG00000000455
rno-miR-331-3p	ENSRNOT00000000527	ENSRNOG00000000455
rno-miR-378a-5p	ENSRNOT00000000527	ENSRNOG00000000455
rno-miR-540-3p	ENSRNOT00000000527	ENSRNOG00000000455
rno-miR-702-3p	ENSRNOT00000000527	ENSRNOG00000000455
rno-miR-3084a-3p	ENSRNOT00000000528	ENSRNOG00000000456
rno-miR-351-5p	ENSRNOT00000000528	ENSRNOG00000000456
rno-miR-361-3p	ENSRNOT00000000528	ENSRNOG00000000456
rno-miR-873-3p	ENSRNOT00000000528	ENSRNOG00000000456
rno-miR-92a-1-5p	ENSRNOT00000000528	ENSRNOG00000000456
novel_375	ENSRNOT00000000529	ENSRNOG00000000457
rno-miR-222-5p	ENSRNOT00000000529	ENSRNOG00000000457
rno-miR-3084a-3p	ENSRNOT00000000529	ENSRNOG00000000457
rno-miR-365-5p	ENSRNOT00000000529	ENSRNOG00000000457
novel_220	ENSRNOT00000000532	ENSRNOG00000000459
rno-miR-106b-3p	ENSRNOT00000000532	ENSRNOG00000000459
rno-miR-326-3p	ENSRNOT00000000532	ENSRNOG00000000459
rno-miR-330-5p	ENSRNOT00000000532	ENSRNOG00000000459
novel_220	ENSRNOT00000000535	ENSRNOG00000000461
novel_367	ENSRNOT00000000535	ENSRNOG00000000461
rno-miR-150-3p	ENSRNOT00000000535	ENSRNOG00000000461
rno-miR-3541	ENSRNOT00000000535	ENSRNOG00000000461
rno-miR-615	ENSRNOT00000000535	ENSRNOG00000000461
rno-miR-193a-3p	ENSRNOT00000000541	ENSRNOG00000000465
rno-miR-204-3p	ENSRNOT00000000541	ENSRNOG00000000465
rno-miR-216a-3p	ENSRNOT00000000541	ENSRNOG00000000465
rno-miR-3557-5p	ENSRNOT00000000541	ENSRNOG00000000465
rno-miR-378a-5p	ENSRNOT00000000541	ENSRNOG00000000465
rno-miR-532-3p	ENSRNOT00000000541	ENSRNOG00000000465
rno-miR-194-3p	ENSRNOT00000000543	ENSRNOG00000000467
rno-miR-375-3p	ENSRNOT00000000543	ENSRNOG00000000467
rno-miR-423-3p	ENSRNOT00000000543	ENSRNOG00000000467
novel_149	ENSRNOT00000000549	ENSRNOG00000000470
novel_266	ENSRNOT00000000549	ENSRNOG00000000470
rno-miR-125a-3p	ENSRNOT00000000549	ENSRNOG00000000470
rno-miR-194-3p	ENSRNOT00000000549	ENSRNOG00000000470
rno-miR-21-3p	ENSRNOT00000000549	ENSRNOG00000000470
rno-miR-298-5p	ENSRNOT00000000549	ENSRNOG00000000470
rno-miR-3075	ENSRNOT00000000549	ENSRNOG00000000470
rno-miR-331-3p	ENSRNOT00000000549	ENSRNOG00000000470
rno-miR-370-5p	ENSRNOT00000000549	ENSRNOG00000000470
rno-miR-449c-5p	ENSRNOT00000000549	ENSRNOG00000000470
rno-miR-5132-5p	ENSRNOT00000000549	ENSRNOG00000000470
rno-miR-615	ENSRNOT00000000549	ENSRNOG00000000470
rno-miR-877	ENSRNOT00000000549	ENSRNOG00000000470
rno-miR-326-3p	ENSRNOT00000000550	ENSRNOG00000000471
rno-miR-330-5p	ENSRNOT00000000550	ENSRNOG00000000471
rno-miR-484	ENSRNOT00000000550	ENSRNOG00000000471
rno-miR-6315	ENSRNOT00000000550	ENSRNOG00000000471
rno-miR-667-5p	ENSRNOT00000000550	ENSRNOG00000000471
rno-miR-874-3p	ENSRNOT00000000550	ENSRNOG00000000471
novel_322	ENSRNOT00000000553	ENSRNOG00000000473
rno-miR-3072	ENSRNOT00000000553	ENSRNOG00000000473
rno-miR-3541	ENSRNOT00000000553	ENSRNOG00000000473
rno-miR-532-3p	ENSRNOT00000000553	ENSRNOG00000000473
rno-miR-18a-3p	ENSRNOT00000000554	ENSRNOG00000000474
rno-miR-1956-3p	ENSRNOT00000000554	ENSRNOG00000000474
rno-miR-27a-3p	ENSRNOT00000000554	ENSRNOG00000000474
rno-miR-27b-3p	ENSRNOT00000000554	ENSRNOG00000000474
rno-miR-29b-5p	ENSRNOT00000000554	ENSRNOG00000000474
rno-miR-324-3p	ENSRNOT00000000554	ENSRNOG00000000474
rno-miR-326-3p	ENSRNOT00000000554	ENSRNOG00000000474
rno-miR-330-5p	ENSRNOT00000000554	ENSRNOG00000000474
novel_149	ENSRNOT00000000558	ENSRNOG00000000476
novel_383	ENSRNOT00000000558	ENSRNOG00000000476
rno-miR-204-5p	ENSRNOT00000000558	ENSRNOG00000000476
rno-miR-211-5p	ENSRNOT00000000558	ENSRNOG00000000476
rno-miR-328a-3p	ENSRNOT00000000558	ENSRNOG00000000476
rno-miR-760-3p	ENSRNOT00000000558	ENSRNOG00000000476
rno-miR-28-5p	ENSRNOT00000000559	ENSRNOG00000000477
novel_368	ENSRNOT00000000568	ENSRNOG00000000481
rno-miR-222-5p	ENSRNOT00000000568	ENSRNOG00000000481
rno-miR-24-3p	ENSRNOT00000000568	ENSRNOG00000000481
rno-miR-298-5p	ENSRNOT00000000568	ENSRNOG00000000481
novel_296	ENSRNOT00000000572	ENSRNOG00000000483
rno-miR-199a-5p	ENSRNOT00000000572	ENSRNOG00000000483
rno-miR-204-3p	ENSRNOT00000000572	ENSRNOG00000000483
rno-miR-298-5p	ENSRNOT00000000572	ENSRNOG00000000483
rno-miR-328a-5p	ENSRNOT00000000572	ENSRNOG00000000483
rno-miR-5132-5p	ENSRNOT00000000572	ENSRNOG00000000483
rno-miR-615	ENSRNOT00000000572	ENSRNOG00000000483
rno-miR-298-5p	ENSRNOT00000000574	ENSRNOG00000026799
rno-miR-497-5p	ENSRNOT00000000574	ENSRNOG00000026799
rno-miR-652-5p	ENSRNOT00000000574	ENSRNOG00000026799
novel_149	ENSRNOT00000000576	ENSRNOG00000000485
novel_220	ENSRNOT00000000576	ENSRNOG00000000485
novel_338	ENSRNOT00000000576	ENSRNOG00000000485
rno-miR-125a-5p	ENSRNOT00000000576	ENSRNOG00000000485
rno-miR-1306-5p	ENSRNOT00000000576	ENSRNOG00000000485
rno-miR-204-3p	ENSRNOT00000000576	ENSRNOG00000000485
rno-miR-326-3p	ENSRNOT00000000576	ENSRNOG00000000485
rno-miR-328a-5p	ENSRNOT00000000576	ENSRNOG00000000485
rno-miR-339-5p	ENSRNOT00000000576	ENSRNOG00000000485
rno-miR-3541	ENSRNOT00000000576	ENSRNOG00000000485
rno-miR-3547	ENSRNOT00000000576	ENSRNOG00000000485
rno-miR-3583-3p	ENSRNOT00000000576	ENSRNOG00000000485
rno-miR-532-3p	ENSRNOT00000000576	ENSRNOG00000000485
rno-miR-702-3p	ENSRNOT00000000576	ENSRNOG00000000485
rno-miR-874-3p	ENSRNOT00000000576	ENSRNOG00000000485
novel_234	ENSRNOT00000000577	ENSRNOG00000000486
novel_383	ENSRNOT00000000577	ENSRNOG00000000486
rno-miR-3557-3p	ENSRNOT00000000577	ENSRNOG00000000486
rno-miR-3594-5p	ENSRNOT00000000577	ENSRNOG00000000486
rno-miR-361-3p	ENSRNOT00000000577	ENSRNOG00000000486
rno-miR-365-5p	ENSRNOT00000000577	ENSRNOG00000000486
rno-miR-667-5p	ENSRNOT00000000577	ENSRNOG00000000486
rno-miR-672-3p	ENSRNOT00000000577	ENSRNOG00000000486
rno-miR-702-3p	ENSRNOT00000000577	ENSRNOG00000000486
rno-miR-874-5p	ENSRNOT00000000577	ENSRNOG00000000486
rno-miR-125a-3p	ENSRNOT00000000583	ENSRNOG00000000491
rno-miR-3075	ENSRNOT00000000583	ENSRNOG00000000491
rno-miR-423-5p	ENSRNOT00000000583	ENSRNOG00000000491
rno-miR-6318	ENSRNOT00000000583	ENSRNOG00000000491
rno-miR-743a-5p	ENSRNOT00000000583	ENSRNOG00000000491
rno-miR-871-5p	ENSRNOT00000000583	ENSRNOG00000000491
rno-miR-3065-3p	ENSRNOT00000000586	ENSRNOG00000000493
rno-miR-500-3p	ENSRNOT00000000586	ENSRNOG00000000493
novel_266	ENSRNOT00000000593	ENSRNOG00000000500
rno-miR-1224	ENSRNOT00000000593	ENSRNOG00000000500
rno-miR-146b-3p	ENSRNOT00000000593	ENSRNOG00000000500
rno-miR-26b-3p	ENSRNOT00000000593	ENSRNOG00000000500
rno-miR-298-5p	ENSRNOT00000000593	ENSRNOG00000000500
rno-miR-320-3p	ENSRNOT00000000593	ENSRNOG00000000500
rno-miR-3594-5p	ENSRNOT00000000593	ENSRNOG00000000500
rno-miR-370-3p	ENSRNOT00000000593	ENSRNOG00000000500
rno-miR-6318	ENSRNOT00000000593	ENSRNOG00000000500
rno-miR-708-5p	ENSRNOT00000000593	ENSRNOG00000000500
novel_266	ENSRNOT00000000595	ENSRNOG00000000501
rno-miR-3064-3p	ENSRNOT00000000595	ENSRNOG00000000501
rno-miR-324-3p	ENSRNOT00000000595	ENSRNOG00000000501
rno-miR-331-3p	ENSRNOT00000000595	ENSRNOG00000000501
rno-miR-351-5p	ENSRNOT00000000595	ENSRNOG00000000501
rno-miR-370-3p	ENSRNOT00000000595	ENSRNOG00000000501
rno-miR-199a-5p	ENSRNOT00000000597	ENSRNOG00000000502
rno-miR-26a-5p	ENSRNOT00000000597	ENSRNOG00000000502
rno-miR-370-3p	ENSRNOT00000000597	ENSRNOG00000000502
rno-miR-378a-3p	ENSRNOT00000000597	ENSRNOG00000000502
rno-miR-6328	ENSRNOT00000000597	ENSRNOG00000000502
rno-miR-1224	ENSRNOT00000000599	ENSRNOG00000022289
rno-miR-133c	ENSRNOT00000000599	ENSRNOG00000022289
rno-miR-298-3p	ENSRNOT00000000599	ENSRNOG00000022289
rno-miR-3075	ENSRNOT00000000599	ENSRNOG00000022289
rno-miR-3473	ENSRNOT00000000599	ENSRNOG00000022289
rno-miR-3541	ENSRNOT00000000599	ENSRNOG00000022289
rno-miR-504	ENSRNOT00000000599	ENSRNOG00000022289
rno-miR-532-3p	ENSRNOT00000000599	ENSRNOG00000022289
rno-miR-6216	ENSRNOT00000000599	ENSRNOG00000022289
rno-miR-874-5p	ENSRNOT00000000599	ENSRNOG00000022289
rno-miR-298-5p	ENSRNOT00000000607	ENSRNOG00000000506
rno-miR-3065-3p	ENSRNOT00000000607	ENSRNOG00000000506
novel_289	ENSRNOT00000000609	ENSRNOG00000000508
novel_385	ENSRNOT00000000609	ENSRNOG00000000508
rno-miR-25-5p	ENSRNOT00000000609	ENSRNOG00000000508
rno-miR-497-5p	ENSRNOT00000000609	ENSRNOG00000000508
rno-miR-667-5p	ENSRNOT00000000609	ENSRNOG00000000508
rno-miR-298-5p	ENSRNOT00000000612	ENSRNOG00000000511
rno-miR-370-3p	ENSRNOT00000000612	ENSRNOG00000000511
rno-miR-667-5p	ENSRNOT00000000612	ENSRNOG00000000511
novel_160	ENSRNOT00000000617	ENSRNOG00000000513
rno-miR-351-5p	ENSRNOT00000000617	ENSRNOG00000000513
rno-miR-6318	ENSRNOT00000000617	ENSRNOG00000000513
novel_160	ENSRNOT00000000618	ENSRNOG00000000513
rno-miR-351-5p	ENSRNOT00000000618	ENSRNOG00000000513
rno-miR-6318	ENSRNOT00000000618	ENSRNOG00000000513
novel_327	ENSRNOT00000000621	ENSRNOG00000000515
rno-miR-125a-5p	ENSRNOT00000000621	ENSRNOG00000000515
rno-miR-1306-5p	ENSRNOT00000000621	ENSRNOG00000000515
rno-miR-133a-3p	ENSRNOT00000000621	ENSRNOG00000000515
rno-miR-24-3p	ENSRNOT00000000621	ENSRNOG00000000515
rno-miR-328a-3p	ENSRNOT00000000621	ENSRNOG00000000515
rno-miR-339-5p	ENSRNOT00000000621	ENSRNOG00000000515
rno-miR-351-5p	ENSRNOT00000000621	ENSRNOG00000000515
rno-miR-652-5p	ENSRNOT00000000621	ENSRNOG00000000515
novel_266	ENSRNOT00000000624	ENSRNOG00000000517
rno-miR-143-5p	ENSRNOT00000000624	ENSRNOG00000000517
rno-miR-339-5p	ENSRNOT00000000624	ENSRNOG00000000517
rno-miR-3548	ENSRNOT00000000624	ENSRNOG00000000517
novel_383	ENSRNOT00000000629	ENSRNOG00000000522
rno-miR-1224	ENSRNOT00000000629	ENSRNOG00000000522
rno-miR-23a-5p	ENSRNOT00000000629	ENSRNOG00000000522
rno-miR-3102	ENSRNOT00000000629	ENSRNOG00000000522
rno-miR-324-3p	ENSRNOT00000000629	ENSRNOG00000000522
rno-miR-326-3p	ENSRNOT00000000629	ENSRNOG00000000522
rno-miR-328a-3p	ENSRNOT00000000629	ENSRNOG00000000522
rno-miR-5132-5p	ENSRNOT00000000629	ENSRNOG00000000522
rno-miR-702-3p	ENSRNOT00000000629	ENSRNOG00000000522
novel_381	ENSRNOT00000000631	ENSRNOG00000000524
rno-miR-3594-5p	ENSRNOT00000000631	ENSRNOG00000000524
rno-miR-504	ENSRNOT00000000631	ENSRNOG00000000524
rno-miR-5132-5p	ENSRNOT00000000631	ENSRNOG00000000524
rno-miR-667-5p	ENSRNOT00000000631	ENSRNOG00000000524
rno-miR-760-3p	ENSRNOT00000000631	ENSRNOG00000000524
novel_310	ENSRNOT00000000632	ENSRNOG00000000525
rno-miR-370-3p	ENSRNOT00000000632	ENSRNOG00000000525
rno-miR-423-5p	ENSRNOT00000000632	ENSRNOG00000000525
rno-miR-702-3p	ENSRNOT00000000632	ENSRNOG00000000525
rno-miR-935	ENSRNOT00000000632	ENSRNOG00000000525
novel_145	ENSRNOT00000000635	ENSRNOG00000000527
novel_381	ENSRNOT00000000635	ENSRNOG00000000527
rno-miR-1306-5p	ENSRNOT00000000635	ENSRNOG00000000527
rno-miR-326-3p	ENSRNOT00000000635	ENSRNOG00000000527
rno-miR-330-5p	ENSRNOT00000000635	ENSRNOG00000000527
rno-miR-342-5p	ENSRNOT00000000635	ENSRNOG00000000527
rno-miR-3557-3p	ENSRNOT00000000635	ENSRNOG00000000527
rno-miR-361-3p	ENSRNOT00000000635	ENSRNOG00000000527
rno-miR-484	ENSRNOT00000000635	ENSRNOG00000000527
novel_220	ENSRNOT00000000637	ENSRNOG00000000529
novel_284	ENSRNOT00000000637	ENSRNOG00000000529
rno-miR-1306-5p	ENSRNOT00000000637	ENSRNOG00000000529
rno-miR-1956-5p	ENSRNOT00000000637	ENSRNOG00000000529
rno-miR-210-5p	ENSRNOT00000000637	ENSRNOG00000000529
rno-miR-214-5p	ENSRNOT00000000637	ENSRNOG00000000529
rno-miR-301a-5p	ENSRNOT00000000637	ENSRNOG00000000529
rno-miR-301b-5p	ENSRNOT00000000637	ENSRNOG00000000529
rno-miR-3577	ENSRNOT00000000637	ENSRNOG00000000529
rno-miR-423-5p	ENSRNOT00000000637	ENSRNOG00000000529
rno-miR-532-3p	ENSRNOT00000000637	ENSRNOG00000000529
rno-miR-615	ENSRNOT00000000637	ENSRNOG00000000529
rno-miR-760-3p	ENSRNOT00000000637	ENSRNOG00000000529
novel_160	ENSRNOT00000000640	ENSRNOG00000000532
rno-miR-138-5p	ENSRNOT00000000640	ENSRNOG00000000532
rno-miR-296-3p	ENSRNOT00000000640	ENSRNOG00000000532
rno-miR-324-3p	ENSRNOT00000000640	ENSRNOG00000000532
rno-miR-370-3p	ENSRNOT00000000640	ENSRNOG00000000532
novel_218	ENSRNOT00000000649	ENSRNOG00000000540
rno-miR-3577	ENSRNOT00000000649	ENSRNOG00000000540
rno-miR-702-3p	ENSRNOT00000000649	ENSRNOG00000000540
rno-miR-497-5p	ENSRNOT00000000650	ENSRNOG00000000541
rno-miR-330-3p	ENSRNOT00000000653	ENSRNOG00000000543
rno-miR-532-3p	ENSRNOT00000000658	ENSRNOG00000000547
novel_383	ENSRNOT00000000661	ENSRNOG00000024413
rno-miR-150-5p	ENSRNOT00000000661	ENSRNOG00000024413
rno-miR-204-5p	ENSRNOT00000000661	ENSRNOG00000024413
rno-miR-211-5p	ENSRNOT00000000661	ENSRNOG00000024413
rno-miR-301a-5p	ENSRNOT00000000661	ENSRNOG00000024413
rno-miR-301b-5p	ENSRNOT00000000661	ENSRNOG00000024413
rno-miR-3084a-3p	ENSRNOT00000000661	ENSRNOG00000024413
rno-miR-3541	ENSRNOT00000000661	ENSRNOG00000024413
rno-miR-497-5p	ENSRNOT00000000661	ENSRNOG00000024413
novel_322	ENSRNOT00000000662	ENSRNOG00000000551
rno-miR-196c-5p	ENSRNOT00000000662	ENSRNOG00000000551
rno-miR-30c-2-3p	ENSRNOT00000000662	ENSRNOG00000000551
rno-miR-3541	ENSRNOT00000000662	ENSRNOG00000000551
novel_251	ENSRNOT00000000672	ENSRNOG00000000556
novel_383	ENSRNOT00000000672	ENSRNOG00000000556
rno-miR-214-3p	ENSRNOT00000000672	ENSRNOG00000000556
rno-miR-3084a-3p	ENSRNOT00000000672	ENSRNOG00000000556
rno-miR-320-5p	ENSRNOT00000000672	ENSRNOG00000000556
rno-miR-324-3p	ENSRNOT00000000672	ENSRNOG00000000556
rno-miR-5132-5p	ENSRNOT00000000672	ENSRNOG00000000556
rno-miR-6315	ENSRNOT00000000672	ENSRNOG00000000556
novel_266	ENSRNOT00000000673	ENSRNOG00000000557
rno-miR-106b-3p	ENSRNOT00000000673	ENSRNOG00000000557
rno-miR-1247-5p	ENSRNOT00000000673	ENSRNOG00000000557
rno-miR-324-3p	ENSRNOT00000000673	ENSRNOG00000000557
rno-miR-3574	ENSRNOT00000000673	ENSRNOG00000000557
rno-miR-3577	ENSRNOT00000000673	ENSRNOG00000000557
rno-miR-6318	ENSRNOT00000000673	ENSRNOG00000000557
rno-miR-3557-5p	ENSRNOT00000000674	ENSRNOG00000063854
rno-miR-702-3p	ENSRNOT00000000674	ENSRNOG00000063854
novel_149	ENSRNOT00000000676	ENSRNOG00000000560
rno-miR-326-3p	ENSRNOT00000000676	ENSRNOG00000000560
rno-miR-328a-3p	ENSRNOT00000000676	ENSRNOG00000000560
rno-miR-330-5p	ENSRNOT00000000676	ENSRNOG00000000560
rno-miR-501-5p	ENSRNOT00000000676	ENSRNOG00000000560
rno-miR-6328	ENSRNOT00000000676	ENSRNOG00000000560
rno-miR-672-5p	ENSRNOT00000000676	ENSRNOG00000000560
rno-miR-702-3p	ENSRNOT00000000676	ENSRNOG00000000560
novel_390	ENSRNOT00000000683	ENSRNOG00000000564
rno-miR-3102	ENSRNOT00000000683	ENSRNOG00000000564
rno-miR-3541	ENSRNOT00000000683	ENSRNOG00000000564
rno-miR-503-3p	ENSRNOT00000000683	ENSRNOG00000000564
rno-miR-505-5p	ENSRNOT00000000683	ENSRNOG00000000564
rno-miR-1956-3p	ENSRNOT00000000687	ENSRNOG00000000566
rno-miR-23a-5p	ENSRNOT00000000687	ENSRNOG00000000566
rno-miR-30c-2-3p	ENSRNOT00000000687	ENSRNOG00000000566
rno-miR-320-5p	ENSRNOT00000000687	ENSRNOG00000000566
rno-miR-3541	ENSRNOT00000000687	ENSRNOG00000000566
rno-miR-485-5p	ENSRNOT00000000687	ENSRNOG00000000566
rno-miR-3541	ENSRNOT00000000696	ENSRNOG00000000571
rno-miR-92b-5p	ENSRNOT00000000696	ENSRNOG00000000571
novel_383	ENSRNOT00000000697	ENSRNOG00000000572
rno-miR-328a-5p	ENSRNOT00000000697	ENSRNOG00000000572
rno-miR-3541	ENSRNOT00000000697	ENSRNOG00000000572
rno-miR-483-3p	ENSRNOT00000000697	ENSRNOG00000000572
rno-miR-6315	ENSRNOT00000000702	ENSRNOG00000000576
rno-miR-298-5p	ENSRNOT00000000707	ENSRNOG00000000579
rno-miR-326-3p	ENSRNOT00000000710	ENSRNOG00000000582
rno-miR-330-5p	ENSRNOT00000000710	ENSRNOG00000000582
rno-miR-328a-5p	ENSRNOT00000000713	ENSRNOG00000000583
rno-miR-103-3p	ENSRNOT00000000718	ENSRNOG00000000588
rno-miR-107-3p	ENSRNOT00000000718	ENSRNOG00000000588
rno-miR-702-3p	ENSRNOT00000000718	ENSRNOG00000000588
rno-miR-5132-5p	ENSRNOT00000000733	ENSRNOG00000000596
novel_392	ENSRNOT00000000735	ENSRNOG00000000597
rno-miR-874-3p	ENSRNOT00000000735	ENSRNOG00000000597
novel_340	ENSRNOT00000000737	ENSRNOG00000000599
rno-miR-124-5p	ENSRNOT00000000737	ENSRNOG00000000599
rno-miR-125a-3p	ENSRNOT00000000737	ENSRNOG00000000599
rno-miR-298-3p	ENSRNOT00000000745	ENSRNOG00000000607
rno-miR-3075	ENSRNOT00000000745	ENSRNOG00000000607
rno-miR-326-3p	ENSRNOT00000000745	ENSRNOG00000000607
rno-miR-504	ENSRNOT00000000745	ENSRNOG00000000607
rno-miR-532-3p	ENSRNOT00000000745	ENSRNOG00000000607
rno-miR-328a-5p	ENSRNOT00000000748	ENSRNOG00000000609
novel_338	ENSRNOT00000000749	ENSRNOG00000000610
rno-miR-328a-5p	ENSRNOT00000000753	ENSRNOG00000000613
rno-miR-330-5p	ENSRNOT00000000753	ENSRNOG00000000613
rno-miR-760-3p	ENSRNOT00000000753	ENSRNOG00000000613
rno-miR-127-5p	ENSRNOT00000000767	ENSRNOG00000000618
rno-miR-18a-3p	ENSRNOT00000000784	ENSRNOG00000000633
rno-miR-328a-3p	ENSRNOT00000000784	ENSRNOG00000000633
rno-miR-205	ENSRNOT00000000787	ENSRNOG00000000635
rno-miR-3583-3p	ENSRNOT00000000787	ENSRNOG00000000635
rno-miR-615	ENSRNOT00000000787	ENSRNOG00000000635
rno-let-7c-1-3p	ENSRNOT00000000792	ENSRNOG00000000640
rno-miR-3473	ENSRNOT00000000792	ENSRNOG00000000640
rno-miR-3577	ENSRNOT00000000812	ENSRNOG00000000653
rno-miR-125a-3p	ENSRNOT00000000821	ENSRNOG00000000658
rno-miR-145-5p	ENSRNOT00000000821	ENSRNOG00000000658
rno-miR-1956-5p	ENSRNOT00000000821	ENSRNOG00000000658
rno-miR-339-3p	ENSRNOT00000000821	ENSRNOG00000000658
rno-miR-370-3p	ENSRNOT00000000821	ENSRNOG00000000658
rno-miR-6328	ENSRNOT00000000821	ENSRNOG00000000658
rno-miR-210-5p	ENSRNOT00000000824	ENSRNOG00000000661
rno-miR-22-3p	ENSRNOT00000000824	ENSRNOG00000000661
rno-miR-330-3p	ENSRNOT00000000824	ENSRNOG00000000661
rno-miR-668	ENSRNOT00000000824	ENSRNOG00000000661
novel_243	ENSRNOT00000000826	ENSRNOG00000000662
novel_266	ENSRNOT00000000826	ENSRNOG00000000662
rno-miR-138-5p	ENSRNOT00000000826	ENSRNOG00000000662
rno-miR-183-5p	ENSRNOT00000000826	ENSRNOG00000000662
rno-miR-185-5p	ENSRNOT00000000826	ENSRNOG00000000662
rno-miR-27a-3p	ENSRNOT00000000826	ENSRNOG00000000662
rno-miR-30c-1-3p	ENSRNOT00000000826	ENSRNOG00000000662
rno-miR-331-3p	ENSRNOT00000000826	ENSRNOG00000000662
rno-miR-3542	ENSRNOT00000000826	ENSRNOG00000000662
rno-miR-3594-5p	ENSRNOT00000000826	ENSRNOG00000000662
rno-miR-484	ENSRNOT00000000826	ENSRNOG00000000662
rno-miR-1224	ENSRNOT00000000828	ENSRNOG00000000663
rno-miR-127-5p	ENSRNOT00000000828	ENSRNOG00000000663
rno-miR-133c	ENSRNOT00000000828	ENSRNOG00000000663
rno-miR-328a-3p	ENSRNOT00000000828	ENSRNOG00000000663
rno-miR-342-5p	ENSRNOT00000000828	ENSRNOG00000000663
rno-miR-6319	ENSRNOT00000000828	ENSRNOG00000000663
rno-miR-874-3p	ENSRNOT00000000828	ENSRNOG00000000663
novel_251	ENSRNOT00000000831	ENSRNOG00000000664
novel_266	ENSRNOT00000000874	ENSRNOG00000000693
rno-miR-298-5p	ENSRNOT00000000874	ENSRNOG00000000693
rno-miR-328a-3p	ENSRNOT00000000874	ENSRNOG00000000693
rno-miR-331-3p	ENSRNOT00000000874	ENSRNOG00000000693
rno-miR-351-5p	ENSRNOT00000000874	ENSRNOG00000000693
rno-miR-449a-5p	ENSRNOT00000000874	ENSRNOG00000000693
rno-miR-5132-5p	ENSRNOT00000000874	ENSRNOG00000000693
rno-miR-532-3p	ENSRNOT00000000874	ENSRNOG00000000693
rno-miR-6315	ENSRNOT00000000874	ENSRNOG00000000693
rno-miR-760-3p	ENSRNOT00000000874	ENSRNOG00000000693
rno-miR-127-5p	ENSRNOT00000000886	ENSRNOG00000000697
rno-miR-296-3p	ENSRNOT00000000886	ENSRNOG00000000697
rno-miR-298-5p	ENSRNOT00000000886	ENSRNOG00000000697
rno-miR-328a-5p	ENSRNOT00000000886	ENSRNOG00000000697
rno-miR-34a-5p	ENSRNOT00000000886	ENSRNOG00000000697
rno-miR-6315	ENSRNOT00000000886	ENSRNOG00000000697
rno-miR-668	ENSRNOT00000000886	ENSRNOG00000000697
rno-miR-708-5p	ENSRNOT00000000886	ENSRNOG00000000697
rno-miR-874-3p	ENSRNOT00000000886	ENSRNOG00000000697
novel_338	ENSRNOT00000000888	ENSRNOG00000000699
rno-miR-204-3p	ENSRNOT00000000888	ENSRNOG00000000699
rno-miR-431	ENSRNOT00000000888	ENSRNOG00000000699
rno-miR-760-3p	ENSRNOT00000000888	ENSRNOG00000000699
rno-miR-92b-5p	ENSRNOT00000000888	ENSRNOG00000000699
novel_392	ENSRNOT00000000890	ENSRNOG00000000701
rno-miR-210-3p	ENSRNOT00000000890	ENSRNOG00000000701
rno-miR-339-5p	ENSRNOT00000000890	ENSRNOG00000000701
rno-miR-370-3p	ENSRNOT00000000890	ENSRNOG00000000701
rno-miR-370-5p	ENSRNOT00000000890	ENSRNOG00000000701
rno-miR-5132-3p	ENSRNOT00000000890	ENSRNOG00000000701
rno-miR-6328	ENSRNOT00000000890	ENSRNOG00000000701
rno-miR-667-5p	ENSRNOT00000000890	ENSRNOG00000000701
novel_251	ENSRNOT00000000891	ENSRNOG00000000702
rno-miR-212-3p	ENSRNOT00000000891	ENSRNOG00000000702
rno-miR-3542	ENSRNOT00000000891	ENSRNOG00000000702
rno-miR-3594-5p	ENSRNOT00000000891	ENSRNOG00000000702
rno-miR-6315	ENSRNOT00000000891	ENSRNOG00000000702
novel_149	ENSRNOT00000000893	ENSRNOG00000000704
novel_160	ENSRNOT00000000893	ENSRNOG00000000704
novel_319	ENSRNOT00000000893	ENSRNOG00000000704
rno-miR-328a-5p	ENSRNOT00000000893	ENSRNOG00000000704
rno-miR-351-5p	ENSRNOT00000000893	ENSRNOG00000000704
rno-miR-3541	ENSRNOT00000000893	ENSRNOG00000000704
rno-miR-6328	ENSRNOT00000000893	ENSRNOG00000000704
rno-miR-296-3p	ENSRNOT00000000898	ENSRNOG00000000708
rno-miR-298-5p	ENSRNOT00000000898	ENSRNOG00000000708
rno-miR-328a-5p	ENSRNOT00000000898	ENSRNOG00000000708
novel_256	ENSRNOT00000000904	ENSRNOG00000040257
novel_383	ENSRNOT00000000904	ENSRNOG00000040257
rno-miR-3541	ENSRNOT00000000907	ENSRNOG00000000716
rno-miR-664-3p	ENSRNOT00000000907	ENSRNOG00000000716
rno-miR-17-1-3p	ENSRNOT00000000911	ENSRNOG00000000720
rno-miR-214-3p	ENSRNOT00000000973	ENSRNOG00000000746
rno-miR-3583-5p	ENSRNOT00000000990	ENSRNOG00000000763
novel_266	ENSRNOT00000000992	ENSRNOG00000000765
novel_390	ENSRNOT00000000994	ENSRNOG00000000767
rno-miR-328a-3p	ENSRNOT00000000994	ENSRNOG00000000767
rno-miR-328a-5p	ENSRNOT00000000994	ENSRNOG00000000767
rno-miR-370-3p	ENSRNOT00000000994	ENSRNOG00000000767
rno-miR-6328	ENSRNOT00000000994	ENSRNOG00000000767
rno-miR-667-5p	ENSRNOT00000000994	ENSRNOG00000000767
rno-miR-760-3p	ENSRNOT00000000994	ENSRNOG00000000767
rno-miR-3577	ENSRNOT00000001008	ENSRNOG00000000775
rno-miR-532-3p	ENSRNOT00000001008	ENSRNOG00000000775
rno-miR-760-3p	ENSRNOT00000001008	ENSRNOG00000000775
rno-miR-22-3p	ENSRNOT00000001012	ENSRNOG00000000779
novel_340	ENSRNOT00000001013	ENSRNOG00000000780
rno-miR-3065-3p	ENSRNOT00000001013	ENSRNOG00000000780
rno-miR-320-3p	ENSRNOT00000001013	ENSRNOG00000000780
rno-miR-34a-5p	ENSRNOT00000001013	ENSRNOG00000000780
rno-miR-6318	ENSRNOT00000001013	ENSRNOG00000000780
rno-miR-351-5p	ENSRNOT00000001014	ENSRNOG00000000781
novel_391	ENSRNOT00000001016	ENSRNOG00000000782
rno-miR-466b-5p	ENSRNOT00000001016	ENSRNOG00000000782
rno-miR-1224	ENSRNOT00000001019	ENSRNOG00000032930
rno-miR-298-5p	ENSRNOT00000001019	ENSRNOG00000032930
rno-miR-345-5p	ENSRNOT00000001019	ENSRNOG00000032930
rno-miR-210-5p	ENSRNOT00000001021	ENSRNOG00000000785
rno-miR-504	ENSRNOT00000001021	ENSRNOG00000000785
rno-miR-760-3p	ENSRNOT00000001024	ENSRNOG00000000786
novel_368	ENSRNOT00000001035	ENSRNOG00000000795
rno-miR-330-5p	ENSRNOT00000001035	ENSRNOG00000000795
rno-miR-6328	ENSRNOT00000001035	ENSRNOG00000000795
rno-miR-874-3p	ENSRNOT00000001035	ENSRNOG00000000795
rno-miR-210-5p	ENSRNOT00000001036	ENSRNOG00000000777
novel_251	ENSRNOT00000001049	ENSRNOG00000000799
novel_360	ENSRNOT00000001049	ENSRNOG00000000799
rno-miR-214-3p	ENSRNOT00000001049	ENSRNOG00000000799
rno-miR-3064-5p	ENSRNOT00000001049	ENSRNOG00000000799
novel_310	ENSRNOT00000001050	ENSRNOG00000000801
rno-miR-3072	ENSRNOT00000001050	ENSRNOG00000000801
rno-miR-667-5p	ENSRNOT00000001051	ENSRNOG00000000802
novel_237	ENSRNOT00000001054	ENSRNOG00000000805
rno-miR-328a-5p	ENSRNOT00000001054	ENSRNOG00000000805
rno-miR-210-5p	ENSRNOT00000001058	ENSRNOG00000000804
rno-miR-3084a-3p	ENSRNOT00000001058	ENSRNOG00000000804
rno-miR-504	ENSRNOT00000001065	ENSRNOG00000000809
rno-miR-218b	ENSRNOT00000001075	ENSRNOG00000000811
rno-miR-466b-2-3p	ENSRNOT00000001075	ENSRNOG00000000811
novel_234	ENSRNOT00000001077	ENSRNOG00000000809
rno-miR-3594-5p	ENSRNOT00000001077	ENSRNOG00000000809
rno-miR-673-3p	ENSRNOT00000001077	ENSRNOG00000000809
rno-miR-3588	ENSRNOT00000001081	ENSRNOG00000000815
rno-miR-7a-5p	ENSRNOT00000001081	ENSRNOG00000000815
novel_327	ENSRNOT00000001084	ENSRNOG00000000818
rno-miR-668	ENSRNOT00000001084	ENSRNOG00000000818
rno-miR-27a-5p	ENSRNOT00000001085	ENSRNOG00000000818
rno-miR-351-5p	ENSRNOT00000001085	ENSRNOG00000000818
rno-miR-3579	ENSRNOT00000001085	ENSRNOG00000000818
novel_160	ENSRNOT00000001098	ENSRNOG00000000826
rno-miR-211-3p	ENSRNOT00000001098	ENSRNOG00000000826
rno-miR-24-3p	ENSRNOT00000001098	ENSRNOG00000000826
rno-miR-25-5p	ENSRNOT00000001098	ENSRNOG00000000826
novel_149	ENSRNOT00000001099	ENSRNOG00000000827
novel_266	ENSRNOT00000001099	ENSRNOG00000000827
rno-miR-331-3p	ENSRNOT00000001099	ENSRNOG00000000827
rno-miR-532-3p	ENSRNOT00000001099	ENSRNOG00000000827
rno-miR-127-3p	ENSRNOT00000001108	ENSRNOG00000070531
rno-miR-3577	ENSRNOT00000001108	ENSRNOG00000070531
rno-miR-615	ENSRNOT00000001108	ENSRNOG00000070531
rno-miR-23a-5p	ENSRNOT00000001110	ENSRNOG00000070745
rno-miR-298-5p	ENSRNOT00000001110	ENSRNOG00000070745
rno-miR-760-3p	ENSRNOT00000001110	ENSRNOG00000070745
novel_367	ENSRNOT00000001111	ENSRNOG00000000838
novel_385	ENSRNOT00000001111	ENSRNOG00000000838
novel_392	ENSRNOT00000001111	ENSRNOG00000000838
rno-miR-1247-5p	ENSRNOT00000001111	ENSRNOG00000000838
rno-miR-1306-5p	ENSRNOT00000001111	ENSRNOG00000000838
rno-miR-145-5p	ENSRNOT00000001111	ENSRNOG00000000838
rno-miR-205	ENSRNOT00000001111	ENSRNOG00000000838
rno-miR-320-5p	ENSRNOT00000001111	ENSRNOG00000000838
rno-miR-328a-3p	ENSRNOT00000001111	ENSRNOG00000000838
rno-miR-3577	ENSRNOT00000001111	ENSRNOG00000000838
rno-miR-667-3p	ENSRNOT00000001111	ENSRNOG00000000838
rno-miR-187-5p	ENSRNOT00000001113	ENSRNOG00000000839
rno-miR-455-3p	ENSRNOT00000001113	ENSRNOG00000000839
rno-miR-328a-5p	ENSRNOT00000001114	ENSRNOG00000000840
novel_392	ENSRNOT00000001115	ENSRNOG00000000841
rno-miR-142-3p	ENSRNOT00000001115	ENSRNOG00000000841
rno-miR-5132-5p	ENSRNOT00000001115	ENSRNOG00000000841
novel_196	ENSRNOT00000001118	ENSRNOG00000029682
novel_218	ENSRNOT00000001118	ENSRNOG00000029682
rno-miR-129-1-3p	ENSRNOT00000001118	ENSRNOG00000029682
rno-miR-129-2-3p	ENSRNOT00000001118	ENSRNOG00000029682
rno-miR-187-3p	ENSRNOT00000001118	ENSRNOG00000029682
rno-miR-204-5p	ENSRNOT00000001118	ENSRNOG00000029682
rno-miR-211-5p	ENSRNOT00000001118	ENSRNOG00000029682
rno-miR-3065-3p	ENSRNOT00000001118	ENSRNOG00000029682
rno-miR-34a-5p	ENSRNOT00000001118	ENSRNOG00000029682
rno-miR-3541	ENSRNOT00000001118	ENSRNOG00000029682
rno-miR-3594-5p	ENSRNOT00000001118	ENSRNOG00000029682
rno-miR-7a-5p	ENSRNOT00000001118	ENSRNOG00000029682
novel_228	ENSRNOT00000001119	ENSRNOG00000070605
rno-let-7b-5p	ENSRNOT00000001119	ENSRNOG00000070605
rno-miR-1224	ENSRNOT00000001119	ENSRNOG00000070605
rno-miR-3099	ENSRNOT00000001119	ENSRNOG00000070605
rno-miR-193b-5p	ENSRNOT00000001122	ENSRNOG00000000846
rno-miR-370-3p	ENSRNOT00000001122	ENSRNOG00000000846
rno-miR-6315	ENSRNOT00000001122	ENSRNOG00000000846
rno-miR-125b-2-3p	ENSRNOT00000001124	ENSRNOG00000000848
rno-miR-150-5p	ENSRNOT00000001124	ENSRNOG00000000848
rno-miR-652-5p	ENSRNOT00000001124	ENSRNOG00000000848
rno-miR-1956-5p	ENSRNOT00000001126	ENSRNOG00000000850
rno-miR-3588	ENSRNOT00000001126	ENSRNOG00000000850
rno-miR-212-5p	ENSRNOT00000001133	ENSRNOG00000000852
novel_340	ENSRNOT00000001135	ENSRNOG00000000853
rno-miR-149-5p	ENSRNOT00000001135	ENSRNOG00000000853
rno-miR-493-3p	ENSRNOT00000001135	ENSRNOG00000000853
novel_340	ENSRNOT00000001138	ENSRNOG00000000853
rno-miR-149-5p	ENSRNOT00000001138	ENSRNOG00000000853
rno-miR-493-3p	ENSRNOT00000001138	ENSRNOG00000000853
rno-miR-301a-5p	ENSRNOT00000001146	ENSRNOG00000000858
rno-miR-328a-5p	ENSRNOT00000001146	ENSRNOG00000000858
rno-miR-3594-5p	ENSRNOT00000001146	ENSRNOG00000000858
novel_338	ENSRNOT00000001153	ENSRNOG00000000860
rno-miR-130b-5p	ENSRNOT00000001153	ENSRNOG00000000860
rno-miR-3102	ENSRNOT00000001153	ENSRNOG00000000860
rno-miR-324-5p	ENSRNOT00000001153	ENSRNOG00000000860
rno-miR-339-5p	ENSRNOT00000001153	ENSRNOG00000000860
rno-miR-3541	ENSRNOT00000001153	ENSRNOG00000000860
rno-miR-3577	ENSRNOT00000001153	ENSRNOG00000000860
rno-miR-505-5p	ENSRNOT00000001153	ENSRNOG00000000860
rno-miR-204-3p	ENSRNOT00000001154	ENSRNOG00000000866
novel_160	ENSRNOT00000001158	ENSRNOG00000000869
rno-let-7e-5p	ENSRNOT00000001158	ENSRNOG00000000869
rno-miR-128-1-5p	ENSRNOT00000001158	ENSRNOG00000000869
rno-miR-196a-5p	ENSRNOT00000001158	ENSRNOG00000000869
rno-miR-196b-5p	ENSRNOT00000001158	ENSRNOG00000000869
rno-miR-196c-5p	ENSRNOT00000001158	ENSRNOG00000000869
rno-miR-296-3p	ENSRNOT00000001158	ENSRNOG00000000869
rno-miR-330-3p	ENSRNOT00000001158	ENSRNOG00000000869
rno-miR-370-3p	ENSRNOT00000001158	ENSRNOG00000000869
rno-miR-760-3p	ENSRNOT00000001158	ENSRNOG00000000869
rno-miR-3574	ENSRNOT00000001169	ENSRNOG00000000875
rno-let-7g-3p	ENSRNOT00000001174	ENSRNOG00000000878
novel_310	ENSRNOT00000001182	ENSRNOG00000000885
rno-miR-1306-5p	ENSRNOT00000001182	ENSRNOG00000000885
rno-miR-615	ENSRNOT00000001182	ENSRNOG00000000885
rno-miR-664-2-5p	ENSRNOT00000001185	ENSRNOG00000000886
novel_196	ENSRNOT00000001190	ENSRNOG00000000888
novel_360	ENSRNOT00000001190	ENSRNOG00000000888
rno-miR-106b-3p	ENSRNOT00000001190	ENSRNOG00000000888
rno-miR-214-3p	ENSRNOT00000001190	ENSRNOG00000000888
rno-miR-664-3p	ENSRNOT00000001190	ENSRNOG00000000888
novel_172	ENSRNOT00000001196	ENSRNOG00000000895
novel_391	ENSRNOT00000001196	ENSRNOG00000000895
rno-miR-497-5p	ENSRNOT00000001196	ENSRNOG00000000895
rno-miR-6315	ENSRNOT00000001196	ENSRNOG00000000895
novel_172	ENSRNOT00000001198	ENSRNOG00000042384
rno-miR-222-3p	ENSRNOT00000001198	ENSRNOG00000042384
rno-miR-497-5p	ENSRNOT00000001198	ENSRNOG00000042384
rno-miR-542-5p	ENSRNOT00000001198	ENSRNOG00000042384
rno-miR-674-5p	ENSRNOT00000001198	ENSRNOG00000042384
rno-miR-128-1-5p	ENSRNOT00000001200	ENSRNOG00000000900
rno-miR-138-5p	ENSRNOT00000001200	ENSRNOG00000000900
rno-miR-204-3p	ENSRNOT00000001200	ENSRNOG00000000900
novel_145	ENSRNOT00000001201	ENSRNOG00000000902
novel_289	ENSRNOT00000001201	ENSRNOG00000000902
rno-miR-194-3p	ENSRNOT00000001201	ENSRNOG00000000902
rno-miR-222-5p	ENSRNOT00000001201	ENSRNOG00000000902
rno-miR-3594-5p	ENSRNOT00000001201	ENSRNOG00000000902
novel_266	ENSRNOT00000001202	ENSRNOG00000000901
rno-miR-3064-5p	ENSRNOT00000001202	ENSRNOG00000000901
rno-miR-490-3p	ENSRNOT00000001202	ENSRNOG00000000901
novel_364	ENSRNOT00000001203	ENSRNOG00000000904
rno-miR-330-5p	ENSRNOT00000001203	ENSRNOG00000000904
rno-miR-125a-3p	ENSRNOT00000001205	ENSRNOG00000000906
rno-miR-298-5p	ENSRNOT00000001205	ENSRNOG00000000906
rno-miR-324-3p	ENSRNOT00000001205	ENSRNOG00000000906
rno-miR-351-5p	ENSRNOT00000001205	ENSRNOG00000000906
rno-miR-493-3p	ENSRNOT00000001205	ENSRNOG00000000906
rno-miR-615	ENSRNOT00000001205	ENSRNOG00000000906
rno-miR-6318	ENSRNOT00000001205	ENSRNOG00000000906
rno-miR-25-5p	ENSRNOT00000001207	ENSRNOG00000000907
rno-miR-324-3p	ENSRNOT00000001207	ENSRNOG00000000907
rno-miR-298-5p	ENSRNOT00000001210	ENSRNOG00000000909
rno-miR-667-5p	ENSRNOT00000001210	ENSRNOG00000000909
novel_160	ENSRNOT00000001215	ENSRNOG00000000913
rno-miR-214-3p	ENSRNOT00000001215	ENSRNOG00000000913
rno-miR-339-5p	ENSRNOT00000001215	ENSRNOG00000000913
rno-miR-93-3p	ENSRNOT00000001215	ENSRNOG00000000913
rno-miR-129-5p	ENSRNOT00000001218	ENSRNOG00000000917
rno-miR-204-3p	ENSRNOT00000001218	ENSRNOG00000000917
novel_186	ENSRNOT00000001220	ENSRNOG00000000918
rno-miR-674-3p	ENSRNOT00000001222	ENSRNOG00000000920
rno-let-7e-5p	ENSRNOT00000001224	ENSRNOG00000000922
rno-miR-322-5p	ENSRNOT00000001224	ENSRNOG00000000922
rno-miR-17-5p	ENSRNOT00000001227	ENSRNOG00000000923
rno-miR-20a-5p	ENSRNOT00000001227	ENSRNOG00000000923
rno-miR-93-5p	ENSRNOT00000001227	ENSRNOG00000000923
novel_256	ENSRNOT00000001228	ENSRNOG00000000925
rno-miR-500-3p	ENSRNOT00000001228	ENSRNOG00000000925
rno-miR-149-5p	ENSRNOT00000001229	ENSRNOG00000000926
rno-miR-23a-5p	ENSRNOT00000001238	ENSRNOG00000000934
rno-miR-328a-5p	ENSRNOT00000001238	ENSRNOG00000000934
rno-miR-330-5p	ENSRNOT00000001238	ENSRNOG00000000934
rno-miR-6318	ENSRNOT00000001238	ENSRNOG00000000934
novel_160	ENSRNOT00000001242	ENSRNOG00000000936
rno-miR-1224	ENSRNOT00000001242	ENSRNOG00000000936
rno-miR-21-3p	ENSRNOT00000001242	ENSRNOG00000000936
rno-miR-370-3p	ENSRNOT00000001242	ENSRNOG00000000936
rno-miR-540-3p	ENSRNOT00000001242	ENSRNOG00000000936
rno-miR-92b-5p	ENSRNOT00000001242	ENSRNOG00000000936
rno-miR-185-5p	ENSRNOT00000001243	ENSRNOG00000000937
rno-miR-351-5p	ENSRNOT00000001243	ENSRNOG00000000937
rno-miR-423-3p	ENSRNOT00000001243	ENSRNOG00000000937
rno-miR-874-5p	ENSRNOT00000001243	ENSRNOG00000000937
rno-miR-300-3p	ENSRNOT00000001247	ENSRNOG00000000938
rno-miR-5132-5p	ENSRNOT00000001248	ENSRNOG00000000940
rno-miR-874-3p	ENSRNOT00000001248	ENSRNOG00000000940
rno-miR-1306-5p	ENSRNOT00000001261	ENSRNOG00000000954
rno-miR-143-5p	ENSRNOT00000001261	ENSRNOG00000000954
rno-miR-1956-3p	ENSRNOT00000001261	ENSRNOG00000000954
novel_319	ENSRNOT00000001263	ENSRNOG00000000955
rno-miR-24-3p	ENSRNOT00000001263	ENSRNOG00000000955
rno-miR-3074	ENSRNOT00000001263	ENSRNOG00000000955
novel_266	ENSRNOT00000001264	ENSRNOG00000000956
rno-miR-3594-5p	ENSRNOT00000001264	ENSRNOG00000000956
rno-miR-149-5p	ENSRNOT00000001277	ENSRNOG00000000962
rno-miR-15a-5p	ENSRNOT00000001277	ENSRNOG00000000962
rno-miR-3065-3p	ENSRNOT00000001277	ENSRNOG00000000962
rno-miR-34a-5p	ENSRNOT00000001277	ENSRNOG00000000962
rno-miR-370-3p	ENSRNOT00000001277	ENSRNOG00000000962
rno-miR-449a-5p	ENSRNOT00000001277	ENSRNOG00000000962
rno-miR-143-3p	ENSRNOT00000001282	ENSRNOG00000000968
rno-miR-878	ENSRNOT00000001282	ENSRNOG00000000968
novel_350	ENSRNOT00000001289	ENSRNOG00000000974
rno-miR-140-3p	ENSRNOT00000001289	ENSRNOG00000000974
rno-miR-3072	ENSRNOT00000001289	ENSRNOG00000000974
rno-miR-329-3p	ENSRNOT00000001289	ENSRNOG00000000974
rno-miR-362-3p	ENSRNOT00000001289	ENSRNOG00000000974
rno-miR-199a-5p	ENSRNOT00000001290	ENSRNOG00000000975
rno-miR-204-5p	ENSRNOT00000001290	ENSRNOG00000000975
rno-miR-211-5p	ENSRNOT00000001290	ENSRNOG00000000975
rno-miR-3541	ENSRNOT00000001290	ENSRNOG00000000975
rno-miR-615	ENSRNOT00000001290	ENSRNOG00000000975
rno-miR-214-3p	ENSRNOT00000001292	ENSRNOG00000000967
rno-miR-298-5p	ENSRNOT00000001292	ENSRNOG00000000967
rno-miR-370-3p	ENSRNOT00000001292	ENSRNOG00000000967
rno-miR-6318	ENSRNOT00000001292	ENSRNOG00000000967
novel_220	ENSRNOT00000001298	ENSRNOG00000000977
rno-miR-143-5p	ENSRNOT00000001298	ENSRNOG00000000977
rno-miR-199a-5p	ENSRNOT00000001298	ENSRNOG00000000977
rno-miR-19b-1-5p	ENSRNOT00000001298	ENSRNOG00000000977
rno-miR-23a-5p	ENSRNOT00000001298	ENSRNOG00000000977
rno-miR-339-5p	ENSRNOT00000001298	ENSRNOG00000000977
rno-miR-455-3p	ENSRNOT00000001298	ENSRNOG00000000977
rno-miR-702-3p	ENSRNOT00000001298	ENSRNOG00000000977
novel_234	ENSRNOT00000001299	ENSRNOG00000000981
rno-miR-3577	ENSRNOT00000001299	ENSRNOG00000000981
rno-miR-370-3p	ENSRNOT00000001299	ENSRNOG00000000981
rno-miR-455-5p	ENSRNOT00000001299	ENSRNOG00000000981
rno-miR-504	ENSRNOT00000001299	ENSRNOG00000000981
rno-miR-6328	ENSRNOT00000001299	ENSRNOG00000000981
rno-miR-1839-5p	ENSRNOT00000001301	ENSRNOG00000000981
rno-miR-193a-5p	ENSRNOT00000001301	ENSRNOG00000000981
rno-miR-31a-5p	ENSRNOT00000001301	ENSRNOG00000000981
rno-miR-674-5p	ENSRNOT00000001301	ENSRNOG00000000981
novel_266	ENSRNOT00000001302	ENSRNOG00000000983
rno-miR-34a-5p	ENSRNOT00000001302	ENSRNOG00000000983
rno-miR-449a-5p	ENSRNOT00000001302	ENSRNOG00000000983
rno-miR-127-5p	ENSRNOT00000001305	ENSRNOG00000000986
rno-miR-324-3p	ENSRNOT00000001305	ENSRNOG00000000986
rno-miR-33-5p	ENSRNOT00000001305	ENSRNOG00000000986
rno-miR-351-5p	ENSRNOT00000001305	ENSRNOG00000000986
novel_266	ENSRNOT00000001307	ENSRNOG00000000989
novel_296	ENSRNOT00000001307	ENSRNOG00000000989
rno-miR-219a-1-3p	ENSRNOT00000001307	ENSRNOG00000000989
rno-miR-298-5p	ENSRNOT00000001307	ENSRNOG00000000989
rno-miR-337-5p	ENSRNOT00000001307	ENSRNOG00000000989
rno-miR-34a-5p	ENSRNOT00000001307	ENSRNOG00000000989
rno-miR-3543	ENSRNOT00000001307	ENSRNOG00000000989
novel_284	ENSRNOT00000001310	ENSRNOG00000000990
rno-miR-298-5p	ENSRNOT00000001310	ENSRNOG00000000990
rno-miR-3084a-3p	ENSRNOT00000001310	ENSRNOG00000000990
rno-miR-328a-5p	ENSRNOT00000001310	ENSRNOG00000000990
rno-miR-331-5p	ENSRNOT00000001310	ENSRNOG00000000990
rno-miR-345-3p	ENSRNOT00000001310	ENSRNOG00000000990
rno-miR-3541	ENSRNOT00000001310	ENSRNOG00000000990
rno-miR-3547	ENSRNOT00000001310	ENSRNOG00000000990
rno-miR-3594-5p	ENSRNOT00000001310	ENSRNOG00000000990
rno-miR-370-3p	ENSRNOT00000001310	ENSRNOG00000000990
rno-miR-484	ENSRNOT00000001310	ENSRNOG00000000990
rno-miR-532-3p	ENSRNOT00000001310	ENSRNOG00000000990
rno-miR-6315	ENSRNOT00000001310	ENSRNOG00000000990
rno-miR-874-5p	ENSRNOT00000001310	ENSRNOG00000000990
novel_367	ENSRNOT00000001315	ENSRNOG00000000991
rno-miR-129-1-3p	ENSRNOT00000001315	ENSRNOG00000000991
rno-miR-129-2-3p	ENSRNOT00000001315	ENSRNOG00000000991
rno-miR-185-5p	ENSRNOT00000001315	ENSRNOG00000000991
rno-miR-324-5p	ENSRNOT00000001315	ENSRNOG00000000991
rno-miR-330-3p	ENSRNOT00000001315	ENSRNOG00000000991
rno-miR-483-3p	ENSRNOT00000001315	ENSRNOG00000000991
rno-miR-3072	ENSRNOT00000001325	ENSRNOG00000001001
novel_322	ENSRNOT00000001327	ENSRNOG00000001003
rno-miR-138-5p	ENSRNOT00000001327	ENSRNOG00000001003
rno-miR-298-5p	ENSRNOT00000001327	ENSRNOG00000001003
rno-miR-351-5p	ENSRNOT00000001327	ENSRNOG00000001003
rno-miR-330-3p	ENSRNOT00000001331	ENSRNOG00000001006
rno-miR-3594-5p	ENSRNOT00000001331	ENSRNOG00000001006
rno-miR-760-3p	ENSRNOT00000001331	ENSRNOG00000001006
rno-miR-185-5p	ENSRNOT00000001332	ENSRNOG00000001005
rno-miR-298-5p	ENSRNOT00000001332	ENSRNOG00000001005
rno-miR-30c-1-3p	ENSRNOT00000001332	ENSRNOG00000001005
rno-miR-664-2-5p	ENSRNOT00000001332	ENSRNOG00000001005
rno-miR-877	ENSRNOT00000001332	ENSRNOG00000001005
rno-miR-185-5p	ENSRNOT00000001333	ENSRNOG00000001005
rno-miR-298-5p	ENSRNOT00000001333	ENSRNOG00000001005
rno-miR-30c-1-3p	ENSRNOT00000001333	ENSRNOG00000001005
rno-miR-664-2-5p	ENSRNOT00000001333	ENSRNOG00000001005
rno-miR-877	ENSRNOT00000001333	ENSRNOG00000001005
novel_375	ENSRNOT00000001334	ENSRNOG00000001004
rno-miR-125a-5p	ENSRNOT00000001334	ENSRNOG00000001004
rno-miR-298-5p	ENSRNOT00000001334	ENSRNOG00000001004
rno-miR-326-3p	ENSRNOT00000001334	ENSRNOG00000001004
rno-miR-328a-5p	ENSRNOT00000001334	ENSRNOG00000001004
rno-miR-330-5p	ENSRNOT00000001334	ENSRNOG00000001004
rno-miR-34a-5p	ENSRNOT00000001334	ENSRNOG00000001004
rno-miR-423-5p	ENSRNOT00000001334	ENSRNOG00000001004
rno-miR-5132-5p	ENSRNOT00000001334	ENSRNOG00000001004
rno-miR-6318	ENSRNOT00000001334	ENSRNOG00000001004
novel_243	ENSRNOT00000001336	ENSRNOG00000001009
rno-miR-212-3p	ENSRNOT00000001336	ENSRNOG00000001009
rno-miR-455-3p	ENSRNOT00000001336	ENSRNOG00000001009
novel_220	ENSRNOT00000001347	ENSRNOG00000001010
rno-miR-484	ENSRNOT00000001347	ENSRNOG00000001010
rno-miR-5132-5p	ENSRNOT00000001347	ENSRNOG00000001010
rno-miR-6318	ENSRNOT00000001347	ENSRNOG00000001010
rno-miR-667-5p	ENSRNOT00000001347	ENSRNOG00000001010
rno-miR-760-3p	ENSRNOT00000001347	ENSRNOG00000001010
novel_368	ENSRNOT00000001348	ENSRNOG00000069254
rno-miR-30c-1-3p	ENSRNOT00000001348	ENSRNOG00000069254
rno-miR-30c-2-3p	ENSRNOT00000001348	ENSRNOG00000069254
rno-miR-34c-5p	ENSRNOT00000001348	ENSRNOG00000069254
rno-miR-3557-3p	ENSRNOT00000001348	ENSRNOG00000069254
rno-miR-449c-5p	ENSRNOT00000001348	ENSRNOG00000069254
rno-miR-125a-3p	ENSRNOT00000001360	ENSRNOG00000001030
rno-miR-296-3p	ENSRNOT00000001360	ENSRNOG00000001030
rno-miR-324-5p	ENSRNOT00000001360	ENSRNOG00000001030
rno-miR-3557-5p	ENSRNOT00000001360	ENSRNOG00000001030
rno-miR-702-3p	ENSRNOT00000001360	ENSRNOG00000001030
rno-miR-542-5p	ENSRNOT00000001365	ENSRNOG00000001032
novel_149	ENSRNOT00000001367	ENSRNOG00000001034
rno-miR-18a-3p	ENSRNOT00000001367	ENSRNOG00000001034
rno-miR-27a-5p	ENSRNOT00000001367	ENSRNOG00000001034
rno-miR-3102	ENSRNOT00000001367	ENSRNOG00000001034
rno-miR-324-3p	ENSRNOT00000001367	ENSRNOG00000001034
rno-miR-328a-3p	ENSRNOT00000001367	ENSRNOG00000001034
rno-miR-3572	ENSRNOT00000001367	ENSRNOG00000001034
rno-miR-3577	ENSRNOT00000001367	ENSRNOG00000001034
rno-miR-6328	ENSRNOT00000001367	ENSRNOG00000001034
rno-miR-874-5p	ENSRNOT00000001367	ENSRNOG00000001034
rno-miR-128-3p	ENSRNOT00000001368	ENSRNOG00000001035
rno-miR-17-1-3p	ENSRNOT00000001368	ENSRNOG00000001035
rno-miR-3099	ENSRNOT00000001368	ENSRNOG00000001035
novel_170	ENSRNOT00000001379	ENSRNOG00000001044
novel_379	ENSRNOT00000001382	ENSRNOG00000001048
rno-miR-143-5p	ENSRNOT00000001382	ENSRNOG00000001048
rno-miR-500-5p	ENSRNOT00000001387	ENSRNOG00000001043
rno-miR-672-3p	ENSRNOT00000001387	ENSRNOG00000001043
rno-miR-674-5p	ENSRNOT00000001387	ENSRNOG00000001043
rno-miR-30b-5p	ENSRNOT00000001389	ENSRNOG00000001052
rno-miR-3473	ENSRNOT00000001389	ENSRNOG00000001052
novel_160	ENSRNOT00000001392	ENSRNOG00000001050
rno-miR-1956-3p	ENSRNOT00000001392	ENSRNOG00000001050
rno-miR-21-3p	ENSRNOT00000001392	ENSRNOG00000001050
rno-miR-296-3p	ENSRNOT00000001392	ENSRNOG00000001050
rno-miR-3120	ENSRNOT00000001392	ENSRNOG00000001050
rno-miR-615	ENSRNOT00000001392	ENSRNOG00000001050
rno-miR-93-3p	ENSRNOT00000001392	ENSRNOG00000001050
rno-miR-345-3p	ENSRNOT00000001397	ENSRNOG00000001053
rno-miR-351-5p	ENSRNOT00000001397	ENSRNOG00000001053
rno-miR-150-3p	ENSRNOT00000001398	ENSRNOG00000001056
rno-miR-3557-3p	ENSRNOT00000001398	ENSRNOG00000001056
novel_149	ENSRNOT00000001401	ENSRNOG00000001055
novel_251	ENSRNOT00000001401	ENSRNOG00000001055
rno-let-7a-2-3p	ENSRNOT00000001401	ENSRNOG00000001055
rno-let-7g-3p	ENSRNOT00000001401	ENSRNOG00000001055
novel_342	ENSRNOT00000001402	ENSRNOG00000001060
rno-miR-324-3p	ENSRNOT00000001402	ENSRNOG00000001060
rno-miR-3594-5p	ENSRNOT00000001402	ENSRNOG00000001060
rno-miR-370-3p	ENSRNOT00000001402	ENSRNOG00000001060
rno-miR-6318	ENSRNOT00000001402	ENSRNOG00000001060
rno-miR-874-5p	ENSRNOT00000001402	ENSRNOG00000001060
rno-miR-125a-3p	ENSRNOT00000001403	ENSRNOG00000001061
rno-miR-301a-5p	ENSRNOT00000001403	ENSRNOG00000001061
rno-miR-301b-5p	ENSRNOT00000001403	ENSRNOG00000001061
rno-miR-329-3p	ENSRNOT00000001404	ENSRNOG00000001059
rno-miR-331-5p	ENSRNOT00000001404	ENSRNOG00000001059
novel_175	ENSRNOT00000001409	ENSRNOG00000001058
novel_251	ENSRNOT00000001409	ENSRNOG00000001058
rno-miR-21-3p	ENSRNOT00000001409	ENSRNOG00000001058
rno-miR-214-3p	ENSRNOT00000001409	ENSRNOG00000001058
rno-miR-324-3p	ENSRNOT00000001409	ENSRNOG00000001058
rno-miR-3557-5p	ENSRNOT00000001409	ENSRNOG00000001058
rno-miR-615	ENSRNOT00000001412	ENSRNOG00000001065
rno-miR-351-5p	ENSRNOT00000001418	ENSRNOG00000001072
novel_243	ENSRNOT00000001419	ENSRNOG00000001070
rno-miR-30a-3p	ENSRNOT00000001419	ENSRNOG00000001070
rno-miR-330-3p	ENSRNOT00000001419	ENSRNOG00000001070
novel_184	ENSRNOT00000001432	ENSRNOG00000001080
novel_243	ENSRNOT00000001432	ENSRNOG00000001080
novel_251	ENSRNOT00000001432	ENSRNOG00000001080
rno-miR-21-3p	ENSRNOT00000001432	ENSRNOG00000001080
rno-miR-34a-5p	ENSRNOT00000001432	ENSRNOG00000001080
rno-miR-449c-5p	ENSRNOT00000001432	ENSRNOG00000001080
rno-miR-6315	ENSRNOT00000001432	ENSRNOG00000001080
rno-miR-22-3p	ENSRNOT00000001438	ENSRNOG00000001083
rno-miR-3580-5p	ENSRNOT00000001438	ENSRNOG00000001083
rno-miR-874-3p	ENSRNOT00000001444	ENSRNOG00000001088
novel_368	ENSRNOT00000001445	ENSRNOG00000001086
rno-miR-194-3p	ENSRNOT00000001445	ENSRNOG00000001086
rno-miR-298-5p	ENSRNOT00000001445	ENSRNOG00000001086
rno-miR-667-3p	ENSRNOT00000001445	ENSRNOG00000001086
rno-miR-760-3p	ENSRNOT00000001445	ENSRNOG00000001086
rno-miR-874-3p	ENSRNOT00000001445	ENSRNOG00000001086
rno-miR-351-5p	ENSRNOT00000001446	ENSRNOG00000001090
rno-miR-484	ENSRNOT00000001446	ENSRNOG00000001090
novel_160	ENSRNOT00000001449	ENSRNOG00000001092
rno-miR-3068-3p	ENSRNOT00000001449	ENSRNOG00000001092
rno-miR-222-5p	ENSRNOT00000001455	ENSRNOG00000001099
rno-miR-25-5p	ENSRNOT00000001455	ENSRNOG00000001099
rno-miR-3065-3p	ENSRNOT00000001455	ENSRNOG00000001099
rno-miR-328a-5p	ENSRNOT00000001455	ENSRNOG00000001099
novel_149	ENSRNOT00000001458	ENSRNOG00000001101
novel_160	ENSRNOT00000001458	ENSRNOG00000001101
rno-miR-370-3p	ENSRNOT00000001458	ENSRNOG00000001101
rno-miR-6328	ENSRNOT00000001458	ENSRNOG00000001101
rno-miR-702-3p	ENSRNOT00000001458	ENSRNOG00000001101
rno-miR-874-3p	ENSRNOT00000001458	ENSRNOG00000001101
rno-miR-6216	ENSRNOT00000001464	ENSRNOG00000001098
novel_154	ENSRNOT00000001466	ENSRNOG00000001104
novel_390	ENSRNOT00000001466	ENSRNOG00000001104
rno-miR-3473	ENSRNOT00000001466	ENSRNOG00000001104
rno-miR-382-5p	ENSRNOT00000001466	ENSRNOG00000001104
novel_284	ENSRNOT00000001467	ENSRNOG00000001106
rno-miR-488-3p	ENSRNOT00000001467	ENSRNOG00000001106
rno-miR-3084a-3p	ENSRNOT00000001476	ENSRNOG00000001114
novel_390	ENSRNOT00000001477	ENSRNOG00000001115
rno-miR-149-5p	ENSRNOT00000001477	ENSRNOG00000001115
rno-miR-150-3p	ENSRNOT00000001477	ENSRNOG00000001115
rno-miR-214-3p	ENSRNOT00000001477	ENSRNOG00000001115
rno-miR-328a-3p	ENSRNOT00000001477	ENSRNOG00000001115
rno-miR-483-3p	ENSRNOT00000001477	ENSRNOG00000001115
rno-miR-5132-5p	ENSRNOT00000001477	ENSRNOG00000001115
rno-miR-615	ENSRNOT00000001477	ENSRNOG00000001115
rno-miR-674-5p	ENSRNOT00000001477	ENSRNOG00000001115
rno-miR-770-3p	ENSRNOT00000001477	ENSRNOG00000001115
novel_158	ENSRNOT00000001485	ENSRNOG00000001123
rno-miR-3075	ENSRNOT00000001485	ENSRNOG00000001123
rno-miR-328a-5p	ENSRNOT00000001485	ENSRNOG00000001123
rno-miR-484	ENSRNOT00000001485	ENSRNOG00000001123
rno-miR-760-3p	ENSRNOT00000001485	ENSRNOG00000001123
novel_338	ENSRNOT00000001486	ENSRNOG00000001124
novel_383	ENSRNOT00000001486	ENSRNOG00000001124
rno-miR-211-5p	ENSRNOT00000001486	ENSRNOG00000001124
rno-miR-298-5p	ENSRNOT00000001486	ENSRNOG00000001124
rno-miR-328a-5p	ENSRNOT00000001486	ENSRNOG00000001124
rno-miR-6328	ENSRNOT00000001486	ENSRNOG00000001124
novel_251	ENSRNOT00000001490	ENSRNOG00000001128
rno-miR-3541	ENSRNOT00000001490	ENSRNOG00000001128
rno-miR-328a-5p	ENSRNOT00000001493	ENSRNOG00000001130
rno-miR-3574	ENSRNOT00000001493	ENSRNOG00000001130
rno-miR-466d	ENSRNOT00000001493	ENSRNOG00000001130
rno-miR-3594-5p	ENSRNOT00000001498	ENSRNOG00000001134
rno-miR-6318	ENSRNOT00000001498	ENSRNOG00000001134
novel_160	ENSRNOT00000001499	ENSRNOG00000001135
rno-miR-149-5p	ENSRNOT00000001499	ENSRNOG00000001135
rno-miR-151-3p	ENSRNOT00000001499	ENSRNOG00000001135
rno-miR-191a-3p	ENSRNOT00000001499	ENSRNOG00000001135
rno-miR-1956-3p	ENSRNOT00000001499	ENSRNOG00000001135
rno-miR-493-3p	ENSRNOT00000001499	ENSRNOG00000001135
rno-miR-6318	ENSRNOT00000001499	ENSRNOG00000001135
rno-miR-1956-3p	ENSRNOT00000001500	ENSRNOG00000001136
novel_381	ENSRNOT00000001507	ENSRNOG00000001141
rno-miR-328a-3p	ENSRNOT00000001507	ENSRNOG00000001141
rno-miR-370-3p	ENSRNOT00000001507	ENSRNOG00000001141
rno-miR-615	ENSRNOT00000001507	ENSRNOG00000001141
rno-miR-667-5p	ENSRNOT00000001507	ENSRNOG00000001141
novel_383	ENSRNOT00000001508	ENSRNOG00000001142
rno-miR-1956-3p	ENSRNOT00000001508	ENSRNOG00000001142
rno-miR-24-1-5p	ENSRNOT00000001508	ENSRNOG00000001142
rno-miR-24-2-5p	ENSRNOT00000001508	ENSRNOG00000001142
rno-miR-324-3p	ENSRNOT00000001508	ENSRNOG00000001142
rno-miR-370-3p	ENSRNOT00000001508	ENSRNOG00000001142
rno-miR-6315	ENSRNOT00000001508	ENSRNOG00000001142
rno-miR-6318	ENSRNOT00000001508	ENSRNOG00000001142
rno-miR-652-5p	ENSRNOT00000001508	ENSRNOG00000001142
rno-miR-125b-2-3p	ENSRNOT00000001517	ENSRNOG00000021871
rno-miR-5132-5p	ENSRNOT00000001517	ENSRNOG00000021871
rno-miR-6328	ENSRNOT00000001517	ENSRNOG00000021871
novel_319	ENSRNOT00000001523	ENSRNOG00000001151
novel_364	ENSRNOT00000001523	ENSRNOG00000001151
novel_390	ENSRNOT00000001523	ENSRNOG00000001151
rno-miR-328a-5p	ENSRNOT00000001523	ENSRNOG00000001151
rno-miR-3120	ENSRNOT00000001525	ENSRNOG00000001153
rno-miR-92b-5p	ENSRNOT00000001525	ENSRNOG00000001153
novel_340	ENSRNOT00000001527	ENSRNOG00000001152
rno-miR-320-5p	ENSRNOT00000001527	ENSRNOG00000001152
rno-miR-330-5p	ENSRNOT00000001527	ENSRNOG00000001152
rno-miR-339-5p	ENSRNOT00000001527	ENSRNOG00000001152
rno-miR-3541	ENSRNOT00000001527	ENSRNOG00000001152
rno-miR-5132-3p	ENSRNOT00000001527	ENSRNOG00000001152
rno-miR-532-3p	ENSRNOT00000001527	ENSRNOG00000001152
novel_220	ENSRNOT00000001532	ENSRNOG00000001156
rno-miR-193b-5p	ENSRNOT00000001532	ENSRNOG00000001156
rno-miR-23a-5p	ENSRNOT00000001532	ENSRNOG00000001156
rno-miR-3072	ENSRNOT00000001532	ENSRNOG00000001156
rno-miR-3084a-3p	ENSRNOT00000001532	ENSRNOG00000001156
rno-miR-328a-5p	ENSRNOT00000001532	ENSRNOG00000001156
rno-miR-339-3p	ENSRNOT00000001532	ENSRNOG00000001156
rno-miR-351-5p	ENSRNOT00000001532	ENSRNOG00000001156
rno-miR-423-5p	ENSRNOT00000001532	ENSRNOG00000001156
rno-miR-493-3p	ENSRNOT00000001532	ENSRNOG00000001156
rno-miR-760-3p	ENSRNOT00000001532	ENSRNOG00000001156
novel_319	ENSRNOT00000001533	ENSRNOG00000001158
rno-miR-1306-5p	ENSRNOT00000001533	ENSRNOG00000001158
rno-miR-320-3p	ENSRNOT00000001533	ENSRNOG00000001158
rno-miR-324-3p	ENSRNOT00000001533	ENSRNOG00000001158
rno-miR-326-3p	ENSRNOT00000001533	ENSRNOG00000001158
rno-miR-33-5p	ENSRNOT00000001533	ENSRNOG00000001158
rno-miR-330-5p	ENSRNOT00000001533	ENSRNOG00000001158
rno-miR-6328	ENSRNOT00000001533	ENSRNOG00000001158
rno-miR-760-3p	ENSRNOT00000001533	ENSRNOG00000001158
novel_220	ENSRNOT00000001534	ENSRNOG00000001160
rno-miR-3102	ENSRNOT00000001534	ENSRNOG00000001160
rno-miR-324-5p	ENSRNOT00000001534	ENSRNOG00000001160
rno-miR-351-5p	ENSRNOT00000001534	ENSRNOG00000001160
rno-miR-667-5p	ENSRNOT00000001534	ENSRNOG00000001160
novel_172	ENSRNOT00000001536	ENSRNOG00000001163
novel_338	ENSRNOT00000001536	ENSRNOG00000001163
rno-miR-331-3p	ENSRNOT00000001536	ENSRNOG00000001163
rno-miR-3547	ENSRNOT00000001536	ENSRNOG00000001163
rno-miR-3594-5p	ENSRNOT00000001536	ENSRNOG00000001163
rno-miR-497-5p	ENSRNOT00000001537	ENSRNOG00000001162
rno-miR-1956-5p	ENSRNOT00000001538	ENSRNOG00000001164
rno-miR-672-5p	ENSRNOT00000001538	ENSRNOG00000001164
rno-miR-194-3p	ENSRNOT00000001539	ENSRNOG00000001163
rno-miR-20b-3p	ENSRNOT00000001539	ENSRNOG00000001163
rno-miR-216a-3p	ENSRNOT00000001539	ENSRNOG00000001163
rno-miR-330-3p	ENSRNOT00000001539	ENSRNOG00000001163
rno-miR-5132-3p	ENSRNOT00000001539	ENSRNOG00000001163
novel_149	ENSRNOT00000001540	ENSRNOG00000001165
rno-miR-204-3p	ENSRNOT00000001540	ENSRNOG00000001165
rno-miR-296-3p	ENSRNOT00000001540	ENSRNOG00000001165
rno-miR-5132-5p	ENSRNOT00000001540	ENSRNOG00000001165
rno-miR-3075	ENSRNOT00000001544	ENSRNOG00000001169
rno-miR-3541	ENSRNOT00000001544	ENSRNOG00000001169
rno-miR-6318	ENSRNOT00000001544	ENSRNOG00000001169
rno-miR-667-5p	ENSRNOT00000001544	ENSRNOG00000001169
rno-miR-1843a-5p	ENSRNOT00000001545	ENSRNOG00000001170
novel_145	ENSRNOT00000001546	ENSRNOG00000001171
rno-miR-3594-5p	ENSRNOT00000001546	ENSRNOG00000001171
rno-miR-370-3p	ENSRNOT00000001546	ENSRNOG00000001171
rno-miR-6318	ENSRNOT00000001546	ENSRNOG00000001171
novel_394	ENSRNOT00000001550	ENSRNOG00000022044
rno-miR-145-5p	ENSRNOT00000001550	ENSRNOG00000022044
rno-miR-3072	ENSRNOT00000001550	ENSRNOG00000022044
rno-miR-3588	ENSRNOT00000001550	ENSRNOG00000022044
rno-miR-370-3p	ENSRNOT00000001550	ENSRNOG00000022044
rno-miR-540-3p	ENSRNOT00000001550	ENSRNOG00000022044
novel_160	ENSRNOT00000001551	ENSRNOG00000001173
novel_392	ENSRNOT00000001551	ENSRNOG00000001173
rno-miR-1306-5p	ENSRNOT00000001551	ENSRNOG00000001173
rno-miR-298-5p	ENSRNOT00000001551	ENSRNOG00000001173
rno-miR-3072	ENSRNOT00000001551	ENSRNOG00000001173
rno-miR-3542	ENSRNOT00000001551	ENSRNOG00000001173
rno-miR-488-3p	ENSRNOT00000001551	ENSRNOG00000001173
rno-miR-615	ENSRNOT00000001551	ENSRNOG00000001173
rno-miR-760-3p	ENSRNOT00000001551	ENSRNOG00000001173
rno-miR-874-5p	ENSRNOT00000001551	ENSRNOG00000001173
rno-miR-92b-5p	ENSRNOT00000001551	ENSRNOG00000001173
rno-miR-96-5p	ENSRNOT00000001551	ENSRNOG00000001173
novel_160	ENSRNOT00000001552	ENSRNOG00000001173
novel_392	ENSRNOT00000001552	ENSRNOG00000001173
rno-miR-1306-5p	ENSRNOT00000001552	ENSRNOG00000001173
rno-miR-298-5p	ENSRNOT00000001552	ENSRNOG00000001173
rno-miR-3072	ENSRNOT00000001552	ENSRNOG00000001173
rno-miR-3542	ENSRNOT00000001552	ENSRNOG00000001173
rno-miR-488-3p	ENSRNOT00000001552	ENSRNOG00000001173
rno-miR-615	ENSRNOT00000001552	ENSRNOG00000001173
rno-miR-760-3p	ENSRNOT00000001552	ENSRNOG00000001173
rno-miR-874-5p	ENSRNOT00000001552	ENSRNOG00000001173
rno-miR-92b-5p	ENSRNOT00000001552	ENSRNOG00000001173
rno-miR-96-5p	ENSRNOT00000001552	ENSRNOG00000001173
novel_158	ENSRNOT00000001556	ENSRNOG00000001177
novel_220	ENSRNOT00000001556	ENSRNOG00000001177
rno-miR-1224	ENSRNOT00000001556	ENSRNOG00000001177
rno-miR-125a-3p	ENSRNOT00000001556	ENSRNOG00000001177
rno-miR-125a-5p	ENSRNOT00000001556	ENSRNOG00000001177
rno-miR-140-3p	ENSRNOT00000001556	ENSRNOG00000001177
rno-miR-24-3p	ENSRNOT00000001556	ENSRNOG00000001177
rno-miR-26b-3p	ENSRNOT00000001556	ENSRNOG00000001177
rno-miR-328a-3p	ENSRNOT00000001556	ENSRNOG00000001177
rno-miR-351-5p	ENSRNOT00000001556	ENSRNOG00000001177
rno-miR-3548	ENSRNOT00000001556	ENSRNOG00000001177
rno-miR-370-5p	ENSRNOT00000001556	ENSRNOG00000001177
rno-miR-423-5p	ENSRNOT00000001556	ENSRNOG00000001177
rno-miR-652-5p	ENSRNOT00000001556	ENSRNOG00000001177
rno-miR-671	ENSRNOT00000001556	ENSRNOG00000001177
novel_154	ENSRNOT00000001559	ENSRNOG00000001174
rno-miR-150-3p	ENSRNOT00000001559	ENSRNOG00000001174
rno-miR-362-5p	ENSRNOT00000001559	ENSRNOG00000001174
rno-miR-760-3p	ENSRNOT00000001559	ENSRNOG00000001174
rno-miR-328a-5p	ENSRNOT00000001562	ENSRNOG00000001178
rno-miR-6328	ENSRNOT00000001562	ENSRNOG00000001178
rno-miR-301a-5p	ENSRNOT00000001564	ENSRNOG00000001182
novel_220	ENSRNOT00000001565	ENSRNOG00000001183
rno-miR-149-5p	ENSRNOT00000001565	ENSRNOG00000001183
rno-miR-188-5p	ENSRNOT00000001565	ENSRNOG00000001183
rno-miR-31a-5p	ENSRNOT00000001565	ENSRNOG00000001183
rno-miR-328a-3p	ENSRNOT00000001565	ENSRNOG00000001183
rno-miR-330-5p	ENSRNOT00000001565	ENSRNOG00000001183
rno-miR-3542	ENSRNOT00000001565	ENSRNOG00000001183
rno-miR-6318	ENSRNOT00000001565	ENSRNOG00000001183
rno-miR-760-3p	ENSRNOT00000001565	ENSRNOG00000001183
novel_172	ENSRNOT00000001566	ENSRNOG00000001184
novel_253	ENSRNOT00000001566	ENSRNOG00000001184
rno-miR-140-5p	ENSRNOT00000001566	ENSRNOG00000001184
rno-miR-1956-5p	ENSRNOT00000001566	ENSRNOG00000001184
rno-miR-365-5p	ENSRNOT00000001566	ENSRNOG00000001184
novel_392	ENSRNOT00000001570	ENSRNOG00000001187
rno-miR-1224	ENSRNOT00000001570	ENSRNOG00000001187
rno-miR-125a-3p	ENSRNOT00000001570	ENSRNOG00000001187
rno-miR-134-5p	ENSRNOT00000001570	ENSRNOG00000001187
rno-miR-149-5p	ENSRNOT00000001570	ENSRNOG00000001187
rno-miR-298-5p	ENSRNOT00000001570	ENSRNOG00000001187
rno-miR-370-3p	ENSRNOT00000001570	ENSRNOG00000001187
rno-miR-672-5p	ENSRNOT00000001570	ENSRNOG00000001187
rno-miR-1224	ENSRNOT00000001577	ENSRNOG00000001191
rno-miR-125b-2-3p	ENSRNOT00000001577	ENSRNOG00000001191
rno-miR-194-3p	ENSRNOT00000001577	ENSRNOG00000001191
rno-miR-298-5p	ENSRNOT00000001577	ENSRNOG00000001191
rno-miR-320-5p	ENSRNOT00000001577	ENSRNOG00000001191
rno-miR-326-3p	ENSRNOT00000001577	ENSRNOG00000001191
rno-miR-488-3p	ENSRNOT00000001577	ENSRNOG00000001191
novel_220	ENSRNOT00000001579	ENSRNOG00000001189
rno-miR-125a-5p	ENSRNOT00000001579	ENSRNOG00000001189
rno-miR-125b-2-3p	ENSRNOT00000001579	ENSRNOG00000001189
rno-miR-125b-5p	ENSRNOT00000001579	ENSRNOG00000001189
rno-miR-328a-3p	ENSRNOT00000001579	ENSRNOG00000001189
rno-miR-351-5p	ENSRNOT00000001579	ENSRNOG00000001189
rno-miR-5132-5p	ENSRNOT00000001579	ENSRNOG00000001189
rno-miR-6318	ENSRNOT00000001579	ENSRNOG00000001189
rno-miR-702-3p	ENSRNOT00000001579	ENSRNOG00000001189
rno-miR-760-3p	ENSRNOT00000001579	ENSRNOG00000001189
rno-miR-1224	ENSRNOT00000001581	ENSRNOG00000001192
rno-miR-3072	ENSRNOT00000001581	ENSRNOG00000001192
rno-miR-351-5p	ENSRNOT00000001581	ENSRNOG00000001192
rno-miR-370-3p	ENSRNOT00000001581	ENSRNOG00000001192
rno-miR-377-5p	ENSRNOT00000001581	ENSRNOG00000001192
rno-miR-5132-5p	ENSRNOT00000001581	ENSRNOG00000001192
novel_160	ENSRNOT00000001583	ENSRNOG00000001194
rno-miR-133c	ENSRNOT00000001583	ENSRNOG00000001194
rno-miR-298-5p	ENSRNOT00000001583	ENSRNOG00000001194
rno-miR-31a-5p	ENSRNOT00000001583	ENSRNOG00000001194
rno-miR-324-5p	ENSRNOT00000001583	ENSRNOG00000001194
rno-miR-328a-5p	ENSRNOT00000001583	ENSRNOG00000001194
rno-miR-370-3p	ENSRNOT00000001583	ENSRNOG00000001194
rno-miR-5132-5p	ENSRNOT00000001583	ENSRNOG00000001194
rno-miR-667-5p	ENSRNOT00000001583	ENSRNOG00000001194
rno-miR-702-3p	ENSRNOT00000001583	ENSRNOG00000001194
rno-miR-125a-5p	ENSRNOT00000001586	ENSRNOG00000001195
rno-miR-20b-3p	ENSRNOT00000001586	ENSRNOG00000001195
rno-miR-325-3p	ENSRNOT00000001586	ENSRNOG00000001195
rno-miR-351-5p	ENSRNOT00000001586	ENSRNOG00000001195
rno-miR-3547	ENSRNOT00000001586	ENSRNOG00000001195
rno-miR-423-5p	ENSRNOT00000001586	ENSRNOG00000001195
rno-miR-540-3p	ENSRNOT00000001586	ENSRNOG00000001195
rno-miR-702-5p	ENSRNOT00000001586	ENSRNOG00000001195
novel_149	ENSRNOT00000001588	ENSRNOG00000001198
novel_220	ENSRNOT00000001588	ENSRNOG00000001198
novel_375	ENSRNOT00000001588	ENSRNOG00000001198
novel_383	ENSRNOT00000001588	ENSRNOG00000001198
novel_392	ENSRNOT00000001588	ENSRNOG00000001198
rno-miR-1193-3p	ENSRNOT00000001588	ENSRNOG00000001198
rno-miR-1224	ENSRNOT00000001588	ENSRNOG00000001198
rno-miR-145-5p	ENSRNOT00000001588	ENSRNOG00000001198
rno-miR-326-3p	ENSRNOT00000001588	ENSRNOG00000001198
rno-miR-339-5p	ENSRNOT00000001588	ENSRNOG00000001198
rno-miR-3541	ENSRNOT00000001588	ENSRNOG00000001198
rno-miR-377-5p	ENSRNOT00000001588	ENSRNOG00000001198
rno-miR-5132-5p	ENSRNOT00000001588	ENSRNOG00000001198
rno-miR-532-3p	ENSRNOT00000001588	ENSRNOG00000001198
rno-miR-6318	ENSRNOT00000001588	ENSRNOG00000001198
rno-miR-6328	ENSRNOT00000001588	ENSRNOG00000001198
rno-miR-92b-5p	ENSRNOT00000001588	ENSRNOG00000001198
novel_381	ENSRNOT00000001589	ENSRNOG00000049937
rno-miR-139-3p	ENSRNOT00000001589	ENSRNOG00000049937
rno-miR-423-3p	ENSRNOT00000001589	ENSRNOG00000049937
rno-miR-1306-5p	ENSRNOT00000001591	ENSRNOG00000001199
rno-miR-132-5p	ENSRNOT00000001591	ENSRNOG00000001199
rno-miR-134-5p	ENSRNOT00000001591	ENSRNOG00000001199
rno-miR-191a-3p	ENSRNOT00000001591	ENSRNOG00000001199
rno-miR-370-3p	ENSRNOT00000001591	ENSRNOG00000001199
rno-miR-6328	ENSRNOT00000001591	ENSRNOG00000001199
rno-miR-874-3p	ENSRNOT00000001591	ENSRNOG00000001199
rno-miR-203b-5p	ENSRNOT00000001593	ENSRNOG00000001201
rno-miR-328a-3p	ENSRNOT00000001595	ENSRNOG00000001204
rno-miR-490-3p	ENSRNOT00000001595	ENSRNOG00000001204
novel_256	ENSRNOT00000001597	ENSRNOG00000001203
rno-miR-193b-5p	ENSRNOT00000001597	ENSRNOG00000001203
rno-miR-212-5p	ENSRNOT00000001597	ENSRNOG00000001203
rno-miR-874-5p	ENSRNOT00000001597	ENSRNOG00000001203
novel_172	ENSRNOT00000001602	ENSRNOG00000001205
novel_360	ENSRNOT00000001602	ENSRNOG00000001205
rno-miR-326-3p	ENSRNOT00000001602	ENSRNOG00000001205
rno-miR-3541	ENSRNOT00000001602	ENSRNOG00000001205
rno-miR-3547	ENSRNOT00000001602	ENSRNOG00000001205
rno-miR-483-3p	ENSRNOT00000001602	ENSRNOG00000001205
rno-miR-5132-5p	ENSRNOT00000001602	ENSRNOG00000001205
rno-miR-532-3p	ENSRNOT00000001602	ENSRNOG00000001205
novel_392	ENSRNOT00000001605	ENSRNOG00000001210
rno-miR-339-5p	ENSRNOT00000001605	ENSRNOG00000001210
rno-miR-702-3p	ENSRNOT00000001605	ENSRNOG00000001210
novel_266	ENSRNOT00000001609	ENSRNOG00000001211
rno-miR-128-3p	ENSRNOT00000001609	ENSRNOG00000001211
rno-miR-370-3p	ENSRNOT00000001609	ENSRNOG00000001211
rno-miR-484	ENSRNOT00000001609	ENSRNOG00000001211
rno-miR-667-5p	ENSRNOT00000001609	ENSRNOG00000001211
rno-miR-672-3p	ENSRNOT00000001609	ENSRNOG00000001211
rno-miR-760-3p	ENSRNOT00000001609	ENSRNOG00000001211
novel_145	ENSRNOT00000001610	ENSRNOG00000001212
rno-miR-298-5p	ENSRNOT00000001610	ENSRNOG00000001212
rno-miR-138-5p	ENSRNOT00000001611	ENSRNOG00000001213
rno-miR-3084a-3p	ENSRNOT00000001611	ENSRNOG00000001213
rno-miR-328a-3p	ENSRNOT00000001611	ENSRNOG00000001213
rno-miR-6318	ENSRNOT00000001611	ENSRNOG00000001213
novel_172	ENSRNOT00000001625	ENSRNOG00000001214
rno-miR-125a-3p	ENSRNOT00000001625	ENSRNOG00000001214
rno-miR-206-3p	ENSRNOT00000001625	ENSRNOG00000001214
novel_266	ENSRNOT00000001631	ENSRNOG00000001216
rno-miR-103-3p	ENSRNOT00000001631	ENSRNOG00000001216
rno-miR-107-3p	ENSRNOT00000001631	ENSRNOG00000001216
rno-miR-326-3p	ENSRNOT00000001631	ENSRNOG00000001216
rno-miR-331-3p	ENSRNOT00000001631	ENSRNOG00000001216
rno-miR-504	ENSRNOT00000001631	ENSRNOG00000001216
rno-miR-1306-5p	ENSRNOT00000001632	ENSRNOG00000001217
rno-miR-17-5p	ENSRNOT00000001632	ENSRNOG00000001217
rno-miR-324-3p	ENSRNOT00000001632	ENSRNOG00000001217
rno-miR-326-3p	ENSRNOT00000001632	ENSRNOG00000001217
rno-miR-328a-5p	ENSRNOT00000001632	ENSRNOG00000001217
rno-miR-484	ENSRNOT00000001632	ENSRNOG00000001217
rno-miR-874-5p	ENSRNOT00000001632	ENSRNOG00000001217
rno-miR-93-3p	ENSRNOT00000001632	ENSRNOG00000001217
novel_266	ENSRNOT00000001636	ENSRNOG00000001222
novel_383	ENSRNOT00000001636	ENSRNOG00000001222
rno-miR-1224	ENSRNOT00000001636	ENSRNOG00000001222
rno-miR-128-1-5p	ENSRNOT00000001636	ENSRNOG00000001222
rno-miR-324-5p	ENSRNOT00000001636	ENSRNOG00000001222
rno-miR-351-5p	ENSRNOT00000001636	ENSRNOG00000001222
rno-miR-370-3p	ENSRNOT00000001636	ENSRNOG00000001222
rno-miR-6328	ENSRNOT00000001636	ENSRNOG00000001222
rno-miR-652-5p	ENSRNOT00000001636	ENSRNOG00000001222
rno-miR-874-3p	ENSRNOT00000001636	ENSRNOG00000001222
novel_251	ENSRNOT00000001638	ENSRNOG00000001223
rno-miR-125a-3p	ENSRNOT00000001638	ENSRNOG00000001223
rno-miR-330-3p	ENSRNOT00000001638	ENSRNOG00000001223
rno-miR-6315	ENSRNOT00000001638	ENSRNOG00000001223
rno-miR-204-3p	ENSRNOT00000001639	ENSRNOG00000001224
rno-miR-760-3p	ENSRNOT00000001639	ENSRNOG00000001224
novel_381	ENSRNOT00000001640	ENSRNOG00000001225
rno-miR-204-3p	ENSRNOT00000001640	ENSRNOG00000001225
rno-miR-339-5p	ENSRNOT00000001640	ENSRNOG00000001225
rno-miR-3547	ENSRNOT00000001640	ENSRNOG00000001225
rno-miR-3577	ENSRNOT00000001640	ENSRNOG00000001225
rno-miR-3594-5p	ENSRNOT00000001640	ENSRNOG00000001225
rno-miR-370-3p	ENSRNOT00000001640	ENSRNOG00000001225
rno-miR-874-3p	ENSRNOT00000001640	ENSRNOG00000001225
novel_327	ENSRNOT00000001642	ENSRNOG00000001227
rno-miR-324-3p	ENSRNOT00000001642	ENSRNOG00000001227
rno-miR-328a-5p	ENSRNOT00000001642	ENSRNOG00000001227
rno-miR-351-5p	ENSRNOT00000001642	ENSRNOG00000001227
rno-miR-500-3p	ENSRNOT00000001642	ENSRNOG00000001227
rno-miR-6331	ENSRNOT00000001642	ENSRNOG00000001227
rno-miR-328a-5p	ENSRNOT00000001644	ENSRNOG00000001228
rno-miR-3584-3p	ENSRNOT00000001644	ENSRNOG00000001228
rno-miR-504	ENSRNOT00000001644	ENSRNOG00000001228
rno-miR-6319	ENSRNOT00000001644	ENSRNOG00000001228
rno-miR-874-3p	ENSRNOT00000001644	ENSRNOG00000001228
novel_160	ENSRNOT00000001654	ENSRNOG00000001235
novel_196	ENSRNOT00000001654	ENSRNOG00000001235
novel_385	ENSRNOT00000001654	ENSRNOG00000001235
rno-miR-3547	ENSRNOT00000001654	ENSRNOG00000001235
rno-miR-5132-3p	ENSRNOT00000001654	ENSRNOG00000001235
novel_196	ENSRNOT00000001659	ENSRNOG00000001237
novel_266	ENSRNOT00000001659	ENSRNOG00000001237
novel_327	ENSRNOT00000001659	ENSRNOG00000001237
rno-miR-149-5p	ENSRNOT00000001659	ENSRNOG00000001237
rno-miR-150-3p	ENSRNOT00000001659	ENSRNOG00000001237
rno-miR-181d-3p	ENSRNOT00000001659	ENSRNOG00000001237
rno-miR-3072	ENSRNOT00000001659	ENSRNOG00000001237
rno-miR-328a-3p	ENSRNOT00000001659	ENSRNOG00000001237
rno-miR-331-3p	ENSRNOT00000001659	ENSRNOG00000001237
rno-miR-370-3p	ENSRNOT00000001659	ENSRNOG00000001237
rno-miR-5132-5p	ENSRNOT00000001659	ENSRNOG00000001237
rno-miR-667-5p	ENSRNOT00000001659	ENSRNOG00000001237
rno-miR-874-3p	ENSRNOT00000001659	ENSRNOG00000001237
novel_266	ENSRNOT00000001667	ENSRNOG00000001241
novel_367	ENSRNOT00000001667	ENSRNOG00000001241
rno-let-7g-3p	ENSRNOT00000001667	ENSRNOG00000001241
rno-miR-214-3p	ENSRNOT00000001667	ENSRNOG00000001241
rno-miR-3075	ENSRNOT00000001667	ENSRNOG00000001241
rno-miR-326-3p	ENSRNOT00000001667	ENSRNOG00000001241
rno-miR-328a-3p	ENSRNOT00000001667	ENSRNOG00000001241
rno-miR-330-5p	ENSRNOT00000001667	ENSRNOG00000001241
rno-miR-331-3p	ENSRNOT00000001667	ENSRNOG00000001241
rno-miR-370-3p	ENSRNOT00000001667	ENSRNOG00000001241
novel_385	ENSRNOT00000001669	ENSRNOG00000049771
novel_381	ENSRNOT00000001675	ENSRNOG00000001245
rno-miR-3072	ENSRNOT00000001675	ENSRNOG00000001245
rno-miR-667-3p	ENSRNOT00000001675	ENSRNOG00000001245
rno-miR-702-5p	ENSRNOT00000001675	ENSRNOG00000001245
rno-miR-874-5p	ENSRNOT00000001675	ENSRNOG00000001245
novel_368	ENSRNOT00000001685	ENSRNOG00000001247
rno-miR-320-3p	ENSRNOT00000001685	ENSRNOG00000001247
novel_319	ENSRNOT00000001686	ENSRNOG00000001251
rno-miR-409b	ENSRNOT00000001686	ENSRNOG00000001251
rno-miR-1306-5p	ENSRNOT00000001688	ENSRNOG00000001252
rno-miR-23a-5p	ENSRNOT00000001688	ENSRNOG00000001252
rno-miR-331-3p	ENSRNOT00000001688	ENSRNOG00000001252
rno-miR-3557-3p	ENSRNOT00000001688	ENSRNOG00000001252
novel_220	ENSRNOT00000001690	ENSRNOG00000001255
rno-miR-23a-5p	ENSRNOT00000001690	ENSRNOG00000001255
rno-miR-351-5p	ENSRNOT00000001690	ENSRNOG00000001255
rno-miR-423-5p	ENSRNOT00000001690	ENSRNOG00000001255
novel_243	ENSRNOT00000001691	ENSRNOG00000001256
rno-miR-3594-5p	ENSRNOT00000001691	ENSRNOG00000001256
rno-miR-298-5p	ENSRNOT00000001695	ENSRNOG00000001254
rno-miR-30c-1-3p	ENSRNOT00000001695	ENSRNOG00000001254
rno-miR-30c-2-3p	ENSRNOT00000001695	ENSRNOG00000001254
rno-miR-326-3p	ENSRNOT00000001695	ENSRNOG00000001254
rno-miR-351-3p	ENSRNOT00000001695	ENSRNOG00000001254
rno-miR-449a-5p	ENSRNOT00000001695	ENSRNOG00000001254
rno-miR-615	ENSRNOT00000001695	ENSRNOG00000001254
rno-miR-298-5p	ENSRNOT00000001696	ENSRNOG00000001258
rno-miR-328a-5p	ENSRNOT00000001696	ENSRNOG00000001258
rno-miR-330-3p	ENSRNOT00000001696	ENSRNOG00000001258
rno-miR-455-3p	ENSRNOT00000001696	ENSRNOG00000001258
rno-miR-484	ENSRNOT00000001696	ENSRNOG00000001258
rno-miR-874-5p	ENSRNOT00000001696	ENSRNOG00000001258
novel_368	ENSRNOT00000001697	ENSRNOG00000001259
rno-miR-30c-1-3p	ENSRNOT00000001697	ENSRNOG00000001259
rno-miR-326-3p	ENSRNOT00000001697	ENSRNOG00000001259
rno-miR-330-5p	ENSRNOT00000001697	ENSRNOG00000001259
rno-miR-874-5p	ENSRNOT00000001697	ENSRNOG00000001259
rno-miR-193a-5p	ENSRNOT00000001699	ENSRNOG00000001261
rno-miR-504	ENSRNOT00000001699	ENSRNOG00000001261
rno-miR-93-3p	ENSRNOT00000001699	ENSRNOG00000001261
rno-miR-667-3p	ENSRNOT00000001700	ENSRNOG00000001260
novel_368	ENSRNOT00000001709	ENSRNOG00000001265
rno-miR-296-3p	ENSRNOT00000001709	ENSRNOG00000001265
rno-miR-3099	ENSRNOT00000001709	ENSRNOG00000001265
rno-miR-345-5p	ENSRNOT00000001712	ENSRNOG00000001270
rno-miR-484	ENSRNOT00000001712	ENSRNOG00000001270
rno-miR-5132-5p	ENSRNOT00000001712	ENSRNOG00000001270
rno-miR-6328	ENSRNOT00000001712	ENSRNOG00000001270
rno-miR-874-3p	ENSRNOT00000001712	ENSRNOG00000001270
rno-miR-874-5p	ENSRNOT00000001712	ENSRNOG00000001270
rno-miR-3064-5p	ENSRNOT00000001716	ENSRNOG00000001273
rno-miR-370-3p	ENSRNOT00000001716	ENSRNOG00000001273
rno-miR-667-5p	ENSRNOT00000001716	ENSRNOG00000001273
rno-miR-874-3p	ENSRNOT00000001716	ENSRNOG00000001273
novel_342	ENSRNOT00000001718	ENSRNOG00000001275
rno-miR-125a-3p	ENSRNOT00000001718	ENSRNOG00000001275
rno-miR-1956-3p	ENSRNOT00000001718	ENSRNOG00000001275
rno-miR-222-3p	ENSRNOT00000001718	ENSRNOG00000001275
rno-miR-300-3p	ENSRNOT00000001718	ENSRNOG00000001275
rno-miR-330-5p	ENSRNOT00000001718	ENSRNOG00000001275
rno-miR-3547	ENSRNOT00000001718	ENSRNOG00000001275
rno-miR-6318	ENSRNOT00000001718	ENSRNOG00000001275
rno-miR-702-3p	ENSRNOT00000001718	ENSRNOG00000001275
rno-miR-3580-3p	ENSRNOT00000001722	ENSRNOG00000001278
rno-miR-1956-3p	ENSRNOT00000001727	ENSRNOG00000047880
rno-miR-361-3p	ENSRNOT00000001727	ENSRNOG00000047880
rno-miR-6328	ENSRNOT00000001727	ENSRNOG00000047880
rno-miR-667-3p	ENSRNOT00000001727	ENSRNOG00000047880
rno-miR-146b-3p	ENSRNOT00000001729	ENSRNOG00000001283
rno-miR-152-5p	ENSRNOT00000001729	ENSRNOG00000001283
rno-miR-18a-3p	ENSRNOT00000001729	ENSRNOG00000001283
rno-miR-3120	ENSRNOT00000001729	ENSRNOG00000001283
rno-miR-345-5p	ENSRNOT00000001729	ENSRNOG00000001283
rno-miR-365-5p	ENSRNOT00000001729	ENSRNOG00000001283
rno-miR-370-3p	ENSRNOT00000001729	ENSRNOG00000001283
rno-miR-6328	ENSRNOT00000001729	ENSRNOG00000001283
rno-miR-674-5p	ENSRNOT00000001729	ENSRNOG00000001283
rno-miR-760-3p	ENSRNOT00000001729	ENSRNOG00000001283
rno-miR-874-3p	ENSRNOT00000001729	ENSRNOG00000001283
novel_383	ENSRNOT00000001730	ENSRNOG00000001284
rno-miR-133a-3p	ENSRNOT00000001730	ENSRNOG00000001284
rno-miR-193b-5p	ENSRNOT00000001730	ENSRNOG00000001284
rno-miR-122-5p	ENSRNOT00000001732	ENSRNOG00000001287
rno-miR-3064-5p	ENSRNOT00000001732	ENSRNOG00000001287
rno-miR-324-3p	ENSRNOT00000001732	ENSRNOG00000001287
rno-miR-330-5p	ENSRNOT00000001732	ENSRNOG00000001287
rno-miR-339-5p	ENSRNOT00000001732	ENSRNOG00000001287
rno-miR-674-5p	ENSRNOT00000001732	ENSRNOG00000001287
rno-miR-760-3p	ENSRNOT00000001732	ENSRNOG00000001287
novel_266	ENSRNOT00000001733	ENSRNOG00000001288
rno-miR-298-5p	ENSRNOT00000001733	ENSRNOG00000001288
rno-miR-6319	ENSRNOT00000001733	ENSRNOG00000001288
rno-miR-874-3p	ENSRNOT00000001733	ENSRNOG00000001288
rno-miR-326-3p	ENSRNOT00000001734	ENSRNOG00000001289
rno-miR-351-3p	ENSRNOT00000001734	ENSRNOG00000001289
rno-miR-351-5p	ENSRNOT00000001734	ENSRNOG00000001289
rno-let-7a-5p	ENSRNOT00000001738	ENSRNOG00000001285
rno-let-7d-5p	ENSRNOT00000001738	ENSRNOG00000001285
rno-let-7g-5p	ENSRNOT00000001738	ENSRNOG00000001285
rno-miR-466b-3p	ENSRNOT00000001738	ENSRNOG00000001285
rno-miR-466c-3p	ENSRNOT00000001738	ENSRNOG00000001285
novel_327	ENSRNOT00000001743	ENSRNOG00000001295
rno-miR-328a-3p	ENSRNOT00000001743	ENSRNOG00000001295
rno-miR-668	ENSRNOT00000001743	ENSRNOG00000001295
novel_160	ENSRNOT00000001745	ENSRNOG00000001293
rno-miR-133a-3p	ENSRNOT00000001745	ENSRNOG00000001293
rno-miR-667-5p	ENSRNOT00000001745	ENSRNOG00000001293
novel_342	ENSRNOT00000001746	ENSRNOG00000001296
rno-miR-1306-5p	ENSRNOT00000001746	ENSRNOG00000001296
rno-miR-188-5p	ENSRNOT00000001746	ENSRNOG00000001296
rno-miR-324-5p	ENSRNOT00000001746	ENSRNOG00000001296
rno-miR-326-3p	ENSRNOT00000001746	ENSRNOG00000001296
rno-miR-466b-5p	ENSRNOT00000001746	ENSRNOG00000001296
rno-miR-484	ENSRNOT00000001746	ENSRNOG00000001296
rno-miR-632	ENSRNOT00000001746	ENSRNOG00000001296
rno-miR-667-3p	ENSRNOT00000001746	ENSRNOG00000001296
rno-miR-351-5p	ENSRNOT00000001752	ENSRNOG00000001300
rno-miR-370-3p	ENSRNOT00000001752	ENSRNOG00000001300
rno-miR-497-5p	ENSRNOT00000001752	ENSRNOG00000001300
rno-miR-6328	ENSRNOT00000001752	ENSRNOG00000001300
novel_296	ENSRNOT00000001759	ENSRNOG00000001302
rno-miR-214-3p	ENSRNOT00000001759	ENSRNOG00000001302
rno-miR-540-3p	ENSRNOT00000001759	ENSRNOG00000001302
novel_388	ENSRNOT00000001764	ENSRNOG00000001303
rno-miR-145-5p	ENSRNOT00000001764	ENSRNOG00000001303
rno-miR-204-3p	ENSRNOT00000001764	ENSRNOG00000001303
rno-miR-298-5p	ENSRNOT00000001764	ENSRNOG00000001303
rno-miR-532-3p	ENSRNOT00000001764	ENSRNOG00000001303
rno-miR-3072	ENSRNOT00000001766	ENSRNOG00000001304
rno-miR-3075	ENSRNOT00000001766	ENSRNOG00000001304
rno-miR-342-5p	ENSRNOT00000001766	ENSRNOG00000001304
rno-miR-760-3p	ENSRNOT00000001772	ENSRNOG00000001311
rno-miR-874-5p	ENSRNOT00000001772	ENSRNOG00000001311
rno-miR-3120	ENSRNOT00000001774	ENSRNOG00000001309
rno-miR-101a-3p	ENSRNOT00000001775	ENSRNOG00000001312
rno-miR-101b-3p	ENSRNOT00000001775	ENSRNOG00000001312
novel_266	ENSRNOT00000001779	ENSRNOG00000001313
rno-miR-128-1-5p	ENSRNOT00000001779	ENSRNOG00000001313
rno-miR-193b-5p	ENSRNOT00000001779	ENSRNOG00000001313
rno-miR-210-3p	ENSRNOT00000001779	ENSRNOG00000001313
rno-miR-31a-5p	ENSRNOT00000001779	ENSRNOG00000001313
rno-miR-328a-5p	ENSRNOT00000001779	ENSRNOG00000001313
rno-miR-331-3p	ENSRNOT00000001779	ENSRNOG00000001313
rno-miR-3541	ENSRNOT00000001779	ENSRNOG00000001313
rno-miR-5132-5p	ENSRNOT00000001779	ENSRNOG00000001313
rno-miR-632	ENSRNOT00000001779	ENSRNOG00000001313
rno-miR-874-5p	ENSRNOT00000001779	ENSRNOG00000001313
rno-miR-3542	ENSRNOT00000001783	ENSRNOG00000001314
rno-miR-760-3p	ENSRNOT00000001783	ENSRNOG00000001314
rno-miR-18a-3p	ENSRNOT00000001784	ENSRNOG00000001317
rno-miR-324-3p	ENSRNOT00000001784	ENSRNOG00000001317
rno-miR-18a-3p	ENSRNOT00000001791	ENSRNOG00000001324
rno-miR-483-3p	ENSRNOT00000001791	ENSRNOG00000001324
rno-miR-673-3p	ENSRNOT00000001791	ENSRNOG00000001324
rno-miR-24-3p	ENSRNOT00000001799	ENSRNOG00000001331
rno-miR-27a-5p	ENSRNOT00000001801	ENSRNOG00000001333
rno-miR-1224	ENSRNOT00000001806	ENSRNOG00000001336
rno-miR-1247-5p	ENSRNOT00000001806	ENSRNOG00000001336
rno-miR-18a-3p	ENSRNOT00000001806	ENSRNOG00000001336
rno-miR-194-3p	ENSRNOT00000001806	ENSRNOG00000001336
rno-miR-3574	ENSRNOT00000001806	ENSRNOG00000001336
rno-miR-874-3p	ENSRNOT00000001806	ENSRNOG00000001336
novel_172	ENSRNOT00000001807	ENSRNOG00000001337
rno-miR-140-3p	ENSRNOT00000001807	ENSRNOG00000001337
rno-miR-3072	ENSRNOT00000001807	ENSRNOG00000001337
rno-miR-324-3p	ENSRNOT00000001807	ENSRNOG00000001337
rno-miR-326-3p	ENSRNOT00000001807	ENSRNOG00000001337
rno-miR-328a-5p	ENSRNOT00000001807	ENSRNOG00000001337
rno-miR-351-5p	ENSRNOT00000001807	ENSRNOG00000001337
rno-miR-540-3p	ENSRNOT00000001807	ENSRNOG00000001337
rno-miR-652-5p	ENSRNOT00000001807	ENSRNOG00000001337
novel_319	ENSRNOT00000001809	ENSRNOG00000001338
rno-miR-204-3p	ENSRNOT00000001809	ENSRNOG00000001338
rno-miR-351-5p	ENSRNOT00000001809	ENSRNOG00000001338
rno-miR-3102	ENSRNOT00000001810	ENSRNOG00000039234
rno-miR-370-3p	ENSRNOT00000001810	ENSRNOG00000039234
rno-let-7g-3p	ENSRNOT00000001813	ENSRNOG00000001342
rno-miR-328a-5p	ENSRNOT00000001813	ENSRNOG00000001342
rno-miR-466c-3p	ENSRNOT00000001813	ENSRNOG00000001342
rno-miR-146b-5p	ENSRNOT00000001816	ENSRNOG00000037815
rno-miR-181a-2-3p	ENSRNOT00000001816	ENSRNOG00000037815
rno-miR-351-5p	ENSRNOT00000001816	ENSRNOG00000037815
rno-miR-3548	ENSRNOT00000001816	ENSRNOG00000037815
rno-miR-3594-3p	ENSRNOT00000001816	ENSRNOG00000037815
rno-miR-702-3p	ENSRNOT00000001816	ENSRNOG00000037815
rno-miR-93-3p	ENSRNOT00000001816	ENSRNOG00000037815
novel_296	ENSRNOT00000001818	ENSRNOG00000001347
novel_368	ENSRNOT00000001820	ENSRNOG00000001346
rno-miR-132-5p	ENSRNOT00000001820	ENSRNOG00000001346
rno-miR-17-5p	ENSRNOT00000001820	ENSRNOG00000001346
rno-miR-20a-5p	ENSRNOT00000001820	ENSRNOG00000001346
rno-miR-222-5p	ENSRNOT00000001820	ENSRNOG00000001346
rno-miR-149-5p	ENSRNOT00000001822	ENSRNOG00000001348
rno-miR-1956-5p	ENSRNOT00000001822	ENSRNOG00000001348
rno-miR-214-3p	ENSRNOT00000001822	ENSRNOG00000001348
rno-miR-3072	ENSRNOT00000001822	ENSRNOG00000001348
rno-miR-3120	ENSRNOT00000001822	ENSRNOG00000001348
rno-miR-324-3p	ENSRNOT00000001822	ENSRNOG00000001348
rno-miR-328a-5p	ENSRNOT00000001822	ENSRNOG00000001348
rno-miR-3541	ENSRNOT00000001822	ENSRNOG00000001348
rno-miR-484	ENSRNOT00000001822	ENSRNOG00000001348
rno-miR-874-5p	ENSRNOT00000001822	ENSRNOG00000001348
rno-miR-103-3p	ENSRNOT00000001825	ENSRNOG00000001349
rno-miR-107-3p	ENSRNOT00000001825	ENSRNOG00000001349
rno-miR-328a-5p	ENSRNOT00000001825	ENSRNOG00000001349
novel_266	ENSRNOT00000001826	ENSRNOG00000001352
novel_368	ENSRNOT00000001826	ENSRNOG00000001352
rno-miR-134-5p	ENSRNOT00000001826	ENSRNOG00000001352
rno-miR-667-5p	ENSRNOT00000001826	ENSRNOG00000001352
novel_266	ENSRNOT00000001827	ENSRNOG00000001353
novel_360	ENSRNOT00000001827	ENSRNOG00000001353
rno-miR-298-5p	ENSRNOT00000001827	ENSRNOG00000001353
rno-miR-324-3p	ENSRNOT00000001827	ENSRNOG00000001353
rno-miR-328a-3p	ENSRNOT00000001827	ENSRNOG00000001353
rno-miR-3577	ENSRNOT00000001827	ENSRNOG00000001353
rno-miR-370-3p	ENSRNOT00000001827	ENSRNOG00000001353
rno-miR-449a-5p	ENSRNOT00000001827	ENSRNOG00000001353
rno-miR-1224	ENSRNOT00000001844	ENSRNOG00000001368
rno-miR-127-5p	ENSRNOT00000001844	ENSRNOG00000001368
rno-miR-3072	ENSRNOT00000001844	ENSRNOG00000001368
novel_149	ENSRNOT00000001849	ENSRNOG00000001367
novel_170	ENSRNOT00000001849	ENSRNOG00000001367
rno-miR-150-5p	ENSRNOT00000001849	ENSRNOG00000001367
rno-miR-155-3p	ENSRNOT00000001849	ENSRNOG00000001367
rno-miR-18a-3p	ENSRNOT00000001849	ENSRNOG00000001367
rno-miR-204-5p	ENSRNOT00000001849	ENSRNOG00000001367
rno-miR-211-5p	ENSRNOT00000001849	ENSRNOG00000001367
rno-miR-3072	ENSRNOT00000001849	ENSRNOG00000001367
rno-miR-3541	ENSRNOT00000001849	ENSRNOG00000001367
rno-miR-370-5p	ENSRNOT00000001849	ENSRNOG00000001367
rno-miR-378a-5p	ENSRNOT00000001849	ENSRNOG00000001367
rno-miR-532-3p	ENSRNOT00000001849	ENSRNOG00000001367
rno-miR-326-3p	ENSRNOT00000001853	ENSRNOG00000033220
rno-miR-370-3p	ENSRNOT00000001853	ENSRNOG00000033220
rno-miR-674-5p	ENSRNOT00000001853	ENSRNOG00000033220
rno-miR-221-3p	ENSRNOT00000001855	ENSRNOG00000001375
rno-miR-92a-1-5p	ENSRNOT00000001855	ENSRNOG00000001375
novel_370	ENSRNOT00000001856	ENSRNOG00000001374
rno-miR-127-5p	ENSRNOT00000001856	ENSRNOG00000001374
rno-miR-149-5p	ENSRNOT00000001856	ENSRNOG00000001374
rno-miR-187-5p	ENSRNOT00000001856	ENSRNOG00000001374
rno-miR-1956-3p	ENSRNOT00000001856	ENSRNOG00000001374
rno-miR-23a-5p	ENSRNOT00000001856	ENSRNOG00000001374
rno-miR-23b-5p	ENSRNOT00000001856	ENSRNOG00000001374
rno-miR-3557-3p	ENSRNOT00000001856	ENSRNOG00000001374
rno-miR-3577	ENSRNOT00000001856	ENSRNOG00000001374
rno-miR-760-3p	ENSRNOT00000001856	ENSRNOG00000001374
rno-miR-874-3p	ENSRNOT00000001856	ENSRNOG00000001374
novel_340	ENSRNOT00000001859	ENSRNOG00000001377
novel_390	ENSRNOT00000001859	ENSRNOG00000001377
rno-miR-328a-5p	ENSRNOT00000001859	ENSRNOG00000001377
rno-miR-6328	ENSRNOT00000001859	ENSRNOG00000001377
rno-miR-874-3p	ENSRNOT00000001859	ENSRNOG00000001377
rno-miR-874-5p	ENSRNOT00000001859	ENSRNOG00000001377
rno-miR-92b-5p	ENSRNOT00000001859	ENSRNOG00000001377
rno-miR-193b-5p	ENSRNOT00000001860	ENSRNOG00000001377
rno-miR-204-3p	ENSRNOT00000001860	ENSRNOG00000001377
rno-miR-5132-5p	ENSRNOT00000001860	ENSRNOG00000001377
rno-miR-877	ENSRNOT00000001863	ENSRNOG00000001379
rno-miR-23a-5p	ENSRNOT00000001869	ENSRNOG00000050805
novel_368	ENSRNOT00000001871	ENSRNOG00000001387
rno-miR-132-3p	ENSRNOT00000001871	ENSRNOG00000001387
rno-miR-214-3p	ENSRNOT00000001871	ENSRNOG00000001387
rno-miR-324-3p	ENSRNOT00000001871	ENSRNOG00000001387
rno-miR-3541	ENSRNOT00000001871	ENSRNOG00000001387
rno-miR-497-5p	ENSRNOT00000001871	ENSRNOG00000001387
rno-miR-214-3p	ENSRNOT00000001872	ENSRNOG00000001385
rno-miR-298-5p	ENSRNOT00000001872	ENSRNOG00000001385
rno-miR-370-3p	ENSRNOT00000001872	ENSRNOG00000001385
rno-miR-92b-5p	ENSRNOT00000001872	ENSRNOG00000001385
novel_220	ENSRNOT00000001874	ENSRNOG00000001389
rno-miR-103-3p	ENSRNOT00000001874	ENSRNOG00000001389
rno-miR-107-3p	ENSRNOT00000001874	ENSRNOG00000001389
rno-miR-328a-5p	ENSRNOT00000001874	ENSRNOG00000001389
rno-miR-138-5p	ENSRNOT00000001875	ENSRNOG00000001388
rno-miR-210-5p	ENSRNOT00000001875	ENSRNOG00000001388
rno-miR-342-5p	ENSRNOT00000001875	ENSRNOG00000001388
rno-miR-3594-5p	ENSRNOT00000001875	ENSRNOG00000001388
rno-miR-490-5p	ENSRNOT00000001875	ENSRNOG00000001388
rno-miR-667-5p	ENSRNOT00000001875	ENSRNOG00000001388
rno-miR-702-3p	ENSRNOT00000001875	ENSRNOG00000001388
rno-miR-138-5p	ENSRNOT00000001876	ENSRNOG00000001388
rno-miR-210-5p	ENSRNOT00000001876	ENSRNOG00000001388
rno-miR-342-5p	ENSRNOT00000001876	ENSRNOG00000001388
rno-miR-3594-5p	ENSRNOT00000001876	ENSRNOG00000001388
rno-miR-490-5p	ENSRNOT00000001876	ENSRNOG00000001388
rno-miR-667-5p	ENSRNOT00000001876	ENSRNOG00000001388
rno-miR-702-3p	ENSRNOT00000001876	ENSRNOG00000001388
novel_172	ENSRNOT00000001882	ENSRNOG00000001391
novel_390	ENSRNOT00000001882	ENSRNOG00000001391
rno-miR-127-5p	ENSRNOT00000001882	ENSRNOG00000001391
rno-miR-3561-3p	ENSRNOT00000001882	ENSRNOG00000001391
rno-miR-3594-5p	ENSRNOT00000001882	ENSRNOG00000001391
rno-miR-484	ENSRNOT00000001882	ENSRNOG00000001391
rno-miR-505-5p	ENSRNOT00000001882	ENSRNOG00000001391
novel_196	ENSRNOT00000001883	ENSRNOG00000001392
novel_327	ENSRNOT00000001883	ENSRNOG00000001392
rno-miR-3541	ENSRNOT00000001883	ENSRNOG00000001392
rno-miR-615	ENSRNOT00000001883	ENSRNOG00000001392
rno-miR-6318	ENSRNOT00000001883	ENSRNOG00000001392
rno-miR-128-3p	ENSRNOT00000001890	ENSRNOG00000001396
rno-miR-27a-3p	ENSRNOT00000001890	ENSRNOG00000001396
rno-miR-27b-3p	ENSRNOT00000001890	ENSRNOG00000001396
novel_160	ENSRNOT00000001891	ENSRNOG00000001397
novel_383	ENSRNOT00000001891	ENSRNOG00000001397
rno-let-7e-5p	ENSRNOT00000001891	ENSRNOG00000001397
rno-miR-1224	ENSRNOT00000001891	ENSRNOG00000001397
rno-miR-138-5p	ENSRNOT00000001891	ENSRNOG00000001397
rno-miR-193a-5p	ENSRNOT00000001891	ENSRNOG00000001397
rno-miR-1956-5p	ENSRNOT00000001891	ENSRNOG00000001397
rno-miR-324-3p	ENSRNOT00000001891	ENSRNOG00000001397
rno-miR-339-5p	ENSRNOT00000001891	ENSRNOG00000001397
rno-miR-370-3p	ENSRNOT00000001891	ENSRNOG00000001397
rno-miR-449a-5p	ENSRNOT00000001891	ENSRNOG00000001397
rno-miR-667-5p	ENSRNOT00000001891	ENSRNOG00000001397
rno-miR-760-3p	ENSRNOT00000001891	ENSRNOG00000001397
novel_251	ENSRNOT00000001899	ENSRNOG00000001402
novel_256	ENSRNOT00000001899	ENSRNOG00000001402
rno-miR-1956-3p	ENSRNOT00000001899	ENSRNOG00000001402
rno-miR-328a-5p	ENSRNOT00000001899	ENSRNOG00000001402
rno-miR-3557-3p	ENSRNOT00000001899	ENSRNOG00000001402
rno-miR-3594-5p	ENSRNOT00000001899	ENSRNOG00000001402
rno-miR-365-5p	ENSRNOT00000001899	ENSRNOG00000001402
rno-miR-5132-5p	ENSRNOT00000001899	ENSRNOG00000001402
rno-miR-6216	ENSRNOT00000001899	ENSRNOG00000001402
rno-miR-6318	ENSRNOT00000001899	ENSRNOG00000001402
rno-miR-1306-5p	ENSRNOT00000001905	ENSRNOG00000001407
rno-miR-5132-5p	ENSRNOT00000001905	ENSRNOG00000001407
novel_284	ENSRNOT00000001910	ENSRNOG00000001408
rno-miR-664-2-5p	ENSRNOT00000001910	ENSRNOG00000001408
novel_266	ENSRNOT00000001911	ENSRNOG00000001409
novel_392	ENSRNOT00000001911	ENSRNOG00000001409
rno-miR-10b-5p	ENSRNOT00000001911	ENSRNOG00000001409
rno-miR-1306-5p	ENSRNOT00000001911	ENSRNOG00000001409
rno-miR-18a-3p	ENSRNOT00000001911	ENSRNOG00000001409
rno-miR-216a-3p	ENSRNOT00000001911	ENSRNOG00000001409
rno-miR-328a-3p	ENSRNOT00000001911	ENSRNOG00000001409
rno-miR-331-3p	ENSRNOT00000001911	ENSRNOG00000001409
rno-miR-3594-5p	ENSRNOT00000001911	ENSRNOG00000001409
rno-miR-490-3p	ENSRNOT00000001911	ENSRNOG00000001409
rno-miR-6318	ENSRNOT00000001911	ENSRNOG00000001409
rno-miR-874-5p	ENSRNOT00000001911	ENSRNOG00000001409
rno-miR-18a-5p	ENSRNOT00000001912	ENSRNOG00000001410
rno-miR-3541	ENSRNOT00000001912	ENSRNOG00000001410
rno-miR-504	ENSRNOT00000001912	ENSRNOG00000001410
novel_145	ENSRNOT00000001913	ENSRNOG00000025310
rno-miR-296-3p	ENSRNOT00000001914	ENSRNOG00000001412
rno-miR-3072	ENSRNOT00000001914	ENSRNOG00000001412
rno-miR-330-5p	ENSRNOT00000001914	ENSRNOG00000001412
rno-miR-6319	ENSRNOT00000001914	ENSRNOG00000001412
novel_149	ENSRNOT00000001916	ENSRNOG00000001414
novel_266	ENSRNOT00000001916	ENSRNOG00000001414
rno-miR-145-5p	ENSRNOT00000001916	ENSRNOG00000001414
rno-miR-3072	ENSRNOT00000001916	ENSRNOG00000001414
rno-miR-328a-3p	ENSRNOT00000001916	ENSRNOG00000001414
[truncated: 99,758 more rows]
